# Supplementary material for: Ferroelectric-tuned van der Waals heterojunction with band alignment evolution
Source: Nat Commun. 2021 Jun 29;12:4030. doi: 10.1038/s41467-021-24296-1 (PMC8242043; doi:10.1038/s41467-021-24296-1)
Supplement: Supplementary file 2 — Source Data [file 41467_2021_24296_MOESM2_ESM.xlsx]

## Sheet: Sheet1
Fig. 1d					Fig. 2c				Fig. 2d				Fig. 2e							Fig. 3a			Fig. 3b									Fig. 3c									Fig. 3d					Fig. 3e
	GeSe	MoS2	Hetero-			MoS2	GeSe			H Vsd=1V	H Vsd=-1V			Fresh		P up		P down						dark	2.1 nW	25 nW	0.26 uW	3.19 uW	29.7 uW	31.6 uW			dark	0.047 uW	0.501 uW	26.06 uW	126.6 uW	255 uW	6.36 uW			rise		fall			Jsc	Voc
100.013	0.25137	1.27996	2.14916		-40	7.6913e-10	8.9184e-07		-40	1.3509e-09	4.0494e-10		1.5	1.5868e-07	1.5193	1.15104e-07	1.5192	1.17994e-07		0.02676	6e-13		-2	4.834e-10	1.1214e-09	1.6156e-09	2.632e-09	7.7915e-09	2.08039e-07	2.37496e-07		2	1.55169e-07	3.82677e-07	5.09468e-07	9.34846e-07	1.39456e-06	1.53308e-06	7.3049e-07		3.34478	0.01793	7.99833	0.99101		2.5e-08	1.018e-10	0.085
100.538	0.25026	1.28409	2.14548		-39.8	6.321e-10	8.2744e-07		-39.8	3.7833e-10	1.8249e-10		1.49	1.5786e-07	1.4992	1.138e-07	1.4991	1.16632e-07		0.08977	2.3e-12		-1.98996	3.83e-10	9.808e-10	1.4671e-09	2.4844e-09	7.6451e-09	2.05842e-07	2.38992e-07		1.9799	1.4992e-07	3.77826e-07	4.99997e-07	9.14199e-07	1.36184e-06	1.48995e-06	7.15305e-07		3.34516	0.05135	7.99911	0.99164		2.6e-07	2.671e-10	0.155
101.061	0.24605	1.27958	2.14564		-39.6	6.7744e-10	8.193e-07		-39.6	3.4794e-10	2.0726e-10		1.48	1.5684e-07	1.4791	1.12288e-07	1.47899	1.15339e-07		0.13194	1e-12		-1.97994	3.691e-10	9.387e-10	1.5654e-09	2.597e-09	7.216e-09	2.13526e-07	2.30447e-07		1.9598	1.48294e-07	3.71305e-07	4.89591e-07	8.94309e-07	1.32735e-06	1.45084e-06	6.96607e-07		3.34558	0.01215	7.99994	0.99156		8.5e-07	1.0671e-09	0.215
101.583	0.24351	1.27835	2.14561		-39.4	6.3297e-10	8.0658e-07		-39.4	2.9671e-10	2.2862e-10		1.47	1.566e-07	1.45899	1.10987e-07	1.45889	1.14016e-07		0.17399	2.7e-12		-1.96991	3.705e-10	9.507e-10	1.564e-09	2.6103e-09	7.6213e-09	2.10726e-07	2.35813e-07		1.9397	1.50727e-07	3.65631e-07	4.78619e-07	8.70319e-07	1.29443e-06	1.41382e-06	6.82827e-07		3.34597	0.02887	8.00072	0.99156		3.19e-06	2.7698e-09	0.265
102.108	0.24128	1.27875	2.14571		-39.2	6.1745e-10	8.0352e-07		-39.2	2.5275e-10	2.4613e-10		1.46	1.5536e-07	1.43889	1.09612e-07	1.43879	1.12888e-07		0.21676	2e-12		-1.95989	3.704e-10	1.0154e-09	1.532e-09	2.5743e-09	7.6018e-09	2.10697e-07	2.4316e-07		1.9196	1.46869e-07	3.60207e-07	4.68836e-07	8.49234e-07	1.25916e-06	1.37031e-06	6.66389e-07		3.34636	0.01914	8.00149	0.98788		1.53e-05	1.32535e-08	0.3556
102.631	0.24179	1.28051	2.14658		-39	5.1537e-10	7.8892e-07		-39	2.45e-10	2.1219e-10		1.45	1.541e-07	1.41879	1.08397e-07	1.41869	1.11555e-07		0.25852	4e-13		-1.94986	3.72e-10	9.678e-10	1.5454e-09	2.6278e-09	7.2398e-09	2.19148e-07	2.39702e-07		1.8995	1.41413e-07	3.53775e-07	4.6028e-07	8.26067e-07	1.22106e-06	1.332e-06	6.50965e-07		3.34677	0.01246	8.00233	0.98964		3.97e-05	5.42059e-08	0.4859
103.155	0.24269	1.28374	2.14773		-38.8	5.0824e-10	7.9182e-07		-38.8	1.801e-10	2.3065e-10		1.44	1.515e-07	1.39869	1.07015e-07	1.39859	1.10328e-07		0.30072	2e-12		-1.93984	3.716e-10	9.803e-10	1.5324e-09	2.5988e-09	7.7993e-09	2.12978e-07	2.41197e-07		1.8794	1.43856e-07	3.46702e-07	4.49355e-07	8.02967e-07	1.18308e-06	1.29011e-06	6.35629e-07		3.34716	0.0076	8.0031	0.99186		3.19e-05	5.17983e-08	0.486
103.678	0.24378	1.28556	2.14957		-38.6	4.5602e-10	7.8258e-07		-38.6	1.711e-10	2.4372e-10		1.43	1.508e-07	1.37859	1.05453e-07	1.37849	1.08886e-07		0.34351	2.8e-12		-1.92981	3.852e-10	9.438e-10	1.6089e-09	2.5805e-09	7.5954e-09	2.08425e-07	2.43683e-07		1.8593	1.42036e-07	3.39828e-07	4.37992e-07	7.82211e-07	1.14743e-06	1.25553e-06	6.21138e-07		3.34758	0.02309	8.00394	0.99115
104.202	0.24515	1.2873	2.15161		-38.4	5.2882e-10	7.781e-07		-38.4	1.6064e-10	2.3996e-10		1.42	1.499e-07	1.35849	1.03999e-07	1.35839	1.07538e-07		0.38555	1.2e-12		-1.91979	3.717e-10	9.972e-10	1.5826e-09	2.6324e-09	7.2399e-09	2.1405e-07	2.37997e-07		1.83919	1.36416e-07	3.34368e-07	4.30728e-07	7.61535e-07	1.11359e-06	1.21714e-06	6.05425e-07		3.34797	0.00213	8.00471	0.99252
104.725	0.24619	1.28897	2.15375		-38.2	4.4828e-10	7.7218e-07		-38.2	1.9102e-10	2.1487e-10		1.41	1.4846e-07	1.33839	1.02435e-07	1.33829	1.06267e-07		0.42747	2.1e-12		-1.90976	3.615e-10	9.588e-10	1.5651e-09	2.6067e-09	7.7078e-09	2.10275e-07	2.34856e-07		1.81909	1.38275e-07	3.28648e-07	4.22841e-07	7.4455e-07	1.08265e-06	1.18209e-06	5.91296e-07		3.34835	0	8.00549	0.99332
105.247	0.24722	1.29007	2.1542		-38	4.1038e-10	7.6624e-07		-38	1.6798e-10	2.8705e-10		1.4	1.4648e-07	1.31829	1.0095e-07	1.31819	1.04892e-07		0.46975	9e-13		-1.89974	3.821e-10	9.959e-10	1.5995e-09	2.5183e-09	7.5392e-09	2.07054e-07	2.37606e-07		1.79899	1.36793e-07	3.22107e-07	4.13308e-07	7.22166e-07	1.0464e-06	1.14344e-06	5.76313e-07		3.34877	0.03707	8.00632	0.99192
105.772	0.24798	1.29105	2.15493		-37.8	3.9314e-10	7.5664e-07		-37.8	1.5632e-10	2.8746e-10		1.39	1.4526e-07	1.29819	9.9396e-08	1.29809	1.03469e-07		0.51231	3.5e-12		-1.88971	3.454e-10	9.865e-10	1.5465e-09	2.5012e-09	7.1749e-09	2.15652e-07	2.35624e-07		1.77889	1.30795e-07	3.16392e-07	4.05789e-07	7.02532e-07	1.01799e-06	1.10529e-06	5.61377e-07		3.34916	0.0705	8.0071	0.99327
106.294	0.2481	1.29275	2.15513		-37.6	3.8648e-10	7.5142e-07		-37.6	1.3858e-10	2.4848e-10		1.38	1.439e-07	1.27809	9.7795e-08	1.27799	1.01921e-07		0.5754	2.6e-12		-1.87969	3.485e-10	1.0228e-09	1.541e-09	2.5422e-09	7.8442e-09	2.19504e-07	2.36289e-07		1.75879	1.31527e-07	3.09993e-07	3.96645e-07	6.81649e-07	9.8417e-07	1.06774e-06	5.47327e-07		3.34957	0.08295	8.00793	0.99255
106.819	0.24799	1.29482	2.15448		-37.4	3.8063e-10	7.3988e-07		-37.4	1.4158e-10	2.4124e-10		1.37	1.4304e-07	1.25799	9.6131e-08	1.25789	1.0026e-07		0.61712	7e-13		-1.86966	3.617e-10	9.736e-10	1.4708e-09	2.5521e-09	7.79e-09	2.09188e-07	2.40631e-07		1.73869	1.33278e-07	3.04004e-07	3.86973e-07	6.62062e-07	9.5501e-07	1.03509e-06	5.33179e-07		3.34996	0.11364	8.0087	0.9917
107.341	0.2481	1.29517	2.15366		-37.2	3.3179e-10	7.353e-07		-37.2	1.3032e-10	2.9115e-10		1.36	1.4224e-07	1.23789	9.4573e-08	1.23779	9.8698e-08		0.65865	1.6e-12		-1.85964	3.581e-10	1.0092e-09	1.533e-09	2.5427e-09	7.3969e-09	2.11365e-07	2.41562e-07		1.71859	1.28058e-07	2.97958e-07	3.77851e-07	6.43775e-07	9.2648e-07	9.9908e-07	5.16549e-07		3.35038	0.15892	8.00954	0.98936
107.863	0.24596	1.29426	2.15259		-37	3.5793e-10	7.3734e-07		-37	1.1247e-10	2.6113e-10		1.35	1.4094e-07	1.21779	9.3005e-08	1.21769	9.7178e-08		0.70018	7e-13		-1.84961	2.635e-10	1.032e-09	1.531e-09	2.5242e-09	7.9114e-09	2.13945e-07	2.35994e-07		1.69849	1.25456e-07	2.92869e-07	3.68615e-07	6.2514e-07	8.9301e-07	9.6293e-07	5.03927e-07		3.35077	0.17138	8.01031	0.98898
108.388	0.24349	1.292	2.15139		-36.8	3.3872e-10	7.2644e-07		-36.8	1.2285e-10	2.5728e-10		1.34	1.3954e-07	1.19769	9.129e-08	1.19759	9.5563e-08		0.74199	1e-12		-1.83959	3.541e-10	1.0448e-09	1.6011e-09	2.4494e-09	7.61e-09	2.07299e-07	2.35786e-07		1.67839	1.2744e-07	2.87451e-07	3.5855e-07	6.07564e-07	8.65629e-07	9.2981e-07	4.91823e-07		3.35115	0.21422	8.01109	0.99211
108.91	0.24095	1.28902	2.15041		-36.6	3.3777e-10	7.2602e-07		-36.6	9.833e-11	2.4345e-10		1.33	1.3796e-07	1.17759	8.959e-08	1.17749	9.4034e-08		0.78431	6e-13		-1.82956	3.502e-10	9.907e-10	1.6104e-09	2.4155e-09	7.3307e-09	2.13522e-07	2.37305e-07		1.65829	1.23113e-07	2.81696e-07	3.50968e-07	5.8976e-07	8.36193e-07	8.9532e-07	4.7824e-07		3.35157	0.22577	8.01192	0.99013
109.432	0.23836	1.28475	2.14964		-36.4	3.1754e-10	7.2114e-07		-36.4	1.146e-10	2.5305e-10		1.32	1.3702e-07	1.15749	8.7739e-08	1.15739	9.2321e-08		0.82647	1.8e-12		-1.81954	3.753e-10	9.7e-10	1.632e-09	2.4158e-09	7.8739e-09	2.20755e-07	2.36838e-07		1.63819	1.19433e-07	2.7593e-07	3.42351e-07	5.71399e-07	8.07719e-07	8.6715e-07	4.64168e-07		3.35196	0.24005	8.0127	0.98884
109.956	0.23574	1.28179	2.14842		-36.2	3.2413e-10	7.178e-07		-36.2	1.0347e-10	2.4475e-10		1.31	1.3506e-07	1.13739	8.57331e-08	1.13727	9.0519e-08		0.86815	1.2e-12		-1.80951	3.712e-10	9.926e-10	1.5968e-09	2.4717e-09	7.4978e-09	2.18049e-07	2.38903e-07		1.61809	1.21502e-07	2.69772e-07	3.33385e-07	5.5287e-07	7.77056e-07	8.37897e-07	4.51915e-07		3.35238	0.27864	8.01353	0.98947
110.478	0.23311	1.27961	2.1483		-36	3.366e-10	7.1404e-07		-36	9.3272e-11	2.5001e-10		1.3	1.3432e-07	1.11727	8.37024e-08	1.11717	8.8798e-08		0.9099	2.8e-12		-1.79949	3.385e-10	9.626e-10	1.6241e-09	2.5333e-09	7.3873e-09	2.1629e-07	2.44249e-07		1.59799	1.15673e-07	2.63352e-07	3.25301e-07	5.34302e-07	7.51272e-07	8.0439e-07	4.38244e-07		3.35276	0.32391	8.01431	0.98725
111.001	0.23051	1.27667	2.14801		-35.8	3.0834e-10	7.0682e-07		-35.8	1.06147e-10	2.408e-10		1.29	1.3284e-07	1.09717	8.18792e-08	1.09707	8.7065e-08		0.95143	1.9e-12		-1.78947	3.672e-10	9.526e-10	1.6425e-09	2.6096e-09	7.9047e-09	2.20729e-07	2.40939e-07		1.57789	1.12561e-07	2.58132e-07	3.15805e-07	5.17167e-07	7.2439e-07	7.78033e-07	4.26098e-07		3.35318	0.35187	8.01514	0.99041
111.525	0.22798	1.27658	2.14824		-35.6	3.0593e-10	7.0342e-07		-35.6	9.20526e-11	2.5553e-10		1.28	1.3142e-07	1.07707	7.98781e-08	1.07696	8.49725e-08		0.99298	1.4e-12		-1.77944	3.202e-10	9.491e-10	1.648e-09	2.6852e-09	7.3657e-09	2.13523e-07	2.36556e-07		1.55779	1.13804e-07	2.5171e-07	3.07452e-07	5.00517e-07	6.96761e-07	7.50056e-07	4.12803e-07		3.35357	0.39562	8.01592	0.99016
112.047	0.22575	1.27817	2.14887		-35.4	2.9314e-10	6.9954e-07		-35.4	1.08671e-10	2.2661e-10		1.27	1.303e-07	1.05696	7.7844e-08	1.05686	8.28996e-08		1.03449	2.1e-12		-1.76941	3.228e-10	9.891e-10	1.6127e-09	2.7348e-09	7.2778e-09	2.18743e-07	2.36903e-07		1.53769	1.09566e-07	2.46228e-07	2.99485e-07	4.8371e-07	6.7127e-07	7.20969e-07	4.00301e-07		3.35396	0.41386	8.01669	0.98818
112.569	0.22328	1.27933	2.14977		-35.2	3.0249e-10	6.9638e-07		-35.2	9.81452e-11	2.3309e-10		1.26	1.2892e-07	1.03686	7.58565e-08	1.03676	8.09929e-08		1.09906	8e-13		-1.75939	3.015e-10	9.606e-10	1.6338e-09	2.6815e-09	7.7522e-09	2.19632e-07	2.36711e-07		1.51759	1.0301e-07	2.41307e-07	2.9168e-07	4.65673e-07	6.49411e-07	6.94199e-07	3.88303e-07		3.35437	0.42571	8.01753	0.98799
113.093	0.22146	1.28167	2.15056		-35	2.6419e-10	6.916e-07		-35	1.11765e-10	2.2621e-10		1.25	1.278e-07	1.01676	7.37535e-08	1.01666	7.89724e-08		1.14176	2.5e-12		-1.74936	3.382e-10	9.6e-10	1.6328e-09	2.5982e-09	7.5988e-09	2.13688e-07	2.37899e-07		1.49749	1.04505e-07	2.36015e-07	2.83822e-07	4.47989e-07	6.24778e-07	6.67067e-07	3.75343e-07		3.35476	0.46703	8.0183	0.99134
113.615	0.22061	1.28556	2.15225		-34.8	2.6108e-10	6.8326e-07		-34.8	1.08953e-10	2.6109e-10		1.24	1.2676e-07	0.99666	7.14398e-08	0.99656	7.6887e-08		1.1833	2.1e-12		-1.73934	3.428e-10	1.006e-09	1.5618e-09	2.5729e-09	7.1216e-09	2.18376e-07	2.38132e-07		1.47739	1.02444e-07	2.29789e-07	2.7616e-07	4.33344e-07	5.99447e-07	6.3921e-07	3.64075e-07		3.35518	0.52659	8.01914	0.99068
114.137	0.22004	1.28862	2.15405		-34.6	2.5141e-10	6.833e-07		-34.6	1.08568e-10	2.8142e-10		1.23	1.2494e-07	0.97656	6.91011e-08	0.97646	7.45773e-08		1.22483	6e-13		-1.72931	4.058e-10	9.829e-10	1.556e-09	2.628e-09	7.5944e-09	2.17793e-07	2.4228e-07		1.45729	9.8021e-08	2.2445e-07	2.68263e-07	4.19498e-07	5.7629e-07	6.13673e-07	3.51898e-07		3.35557	0.5515	8.01991	0.98645
114.661	0.21992	1.29189	2.15493		-34.4	2.3622e-10	6.778e-07		-34.4	1.03389e-10	2.4446e-10		1.22	1.232e-07	0.95646	6.67302e-08	0.95636	7.22548e-08		1.2672	7e-13		-1.71929	3.845e-10	9.855e-10	1.5631e-09	2.5799e-09	7.7478e-09	2.05858e-07	2.40922e-07		1.43719	9.9095e-08	2.18905e-07	2.605e-07	4.03147e-07	5.53479e-07	5.88683e-07	3.40008e-07		3.35595	0.60286	8.02069	0.99335
115.183	0.22024	1.29444	2.15554		-34.2	2.4127e-10	6.755e-07		-34.2	1.02156e-10	2.6486e-10		1.21	1.2192e-07	0.93636	6.43747e-08	0.93626	7.01111e-08		1.30873	2e-13		-1.70926	3.962e-10	1.037e-09	1.538e-09	2.6594e-09	7.2783e-09	2.12098e-07	2.35901e-07		1.41708	9.4227e-08	2.12843e-07	2.52816e-07	3.87857e-07	5.29519e-07	5.64882e-07	3.28772e-07		3.35637	0.62716	8.02152	0.98766
115.705	0.22105	1.29714	2.15515		-34	2.4968e-10	6.6694e-07		-34	1.05275e-10	2.4922e-10		1.2	1.2046e-07	0.91626	6.20698e-08	0.91616	6.78595e-08		1.35136	3.1e-12		-1.69924	4.327e-10	1.0412e-09	1.5457e-09	2.6399e-09	7.8082e-09	2.21689e-07	2.37431e-07		1.39698	8.7181e-08	2.07188e-07	2.44547e-07	3.73398e-07	5.07945e-07	5.39662e-07	3.1763e-07		3.35676	0.65694	8.02229	0.98933
116.226	0.2219	1.29821	2.15465		-33.8	2.3254e-10	6.5986e-07		-33.8	9.17862e-11	2.4334e-10		1.19	1.1876e-07	0.89616	5.95444e-08	0.89606	6.54194e-08		1.39327	9e-13		-1.68921	4.27e-10	1.0677e-09	1.5643e-09	2.5851e-09	7.8488e-09	2.16375e-07	2.3483e-07		1.37688	8.7582e-08	2.01491e-07	2.36686e-07	3.59402e-07	4.86308e-07	5.17167e-07	3.05574e-07		3.35717	0.66302	8.02313	0.99027
116.75	0.22266	1.29991	2.1532		-33.6	2.2067e-10	6.6372e-07		-33.6	8.90074e-11	2.3274e-10		1.18	1.1754e-07	0.87606	5.70107e-08	0.87596	6.29696e-08		1.43517	3e-13		-1.67919	3.792e-10	9.905e-10	1.5566e-09	2.5984e-09	7.3211e-09	2.17271e-07	2.36249e-07		1.35678	8.48675e-08	1.95316e-07	2.28795e-07	3.44595e-07	4.62857e-07	4.91857e-07	2.93569e-07		3.35756	0.67639	8.0239	0.98911
117.272	0.22426	1.29857	2.1513		-33.4	2.0962e-10	6.5726e-07		-33.4	8.26466e-11	2.3659e-10		1.17	1.156e-07	0.85596	5.44837e-08	0.85586	6.05053e-08		1.47777	0		-1.66916	3.817e-10	9.993e-10	1.5259e-09	2.6204e-09	7.9625e-09	2.24676e-07	2.38178e-07		1.33668	8.17714e-08	1.89415e-07	2.20952e-07	3.29497e-07	4.4092e-07	4.66992e-07	2.83162e-07		3.35798	0.70526	8.02474	0.99021
117.794	0.22597	1.29753	2.15075		-33.2	1.9386e-10	6.5176e-07		-33.2	7.66578e-11	2.5214e-10		1.16	1.1452e-07	0.83586	5.20652e-08	0.83576	5.78087e-08		1.51972	1.6e-12		-1.65914	3.97e-10	9.938e-10	1.6091e-09	2.5413e-09	7.7694e-09	2.13904e-07	2.41048e-07		1.31658	7.89863e-08	1.83153e-07	2.12591e-07	3.15967e-07	4.18797e-07	4.43013e-07	2.71708e-07		3.35837	0.73777	8.02551	0.99321
118.318	0.22779	1.29588	2.14998		-33	1.8779e-10	6.5064e-07		-33	7.1724e-11	2.3769e-10		1.15	1.127e-07	0.81576	4.9484e-08	0.81566	5.51652e-08		1.58018	8e-12		-1.64911	4.044e-10	9.435e-10	1.6061e-09	2.5637e-09	7.3227e-09	2.04616e-07	2.40705e-07		1.29648	7.57202e-08	1.77082e-07	2.03856e-07	3.0163e-07	3.95175e-07	4.19546e-07	2.60666e-07		3.35875	0.75296	8.02629	0.98752
118.839	0.22969	1.29527	2.1494		-32.8	2.016e-10	6.4516e-07		-32.8	7.59836e-11	2.1869e-10		1.14	1.116e-07	0.79566	4.69486e-08	0.79556	5.25493e-08		1.62174	8.1e-12		-1.63909	3.696e-10	9.672e-10	1.6221e-09	2.5125e-09	7.9467e-09	2.16557e-07	2.38082e-07		1.27638	7.24985e-08	1.70194e-07	1.95468e-07	2.8714e-07	3.75458e-07	3.97371e-07	2.49618e-07		3.35917	0.78699	8.02712	0.99283
119.361	0.23163	1.29429	2.14875		-32.6	1.813e-10	6.4604e-07		-32.6	6.69476e-11	2.4733e-10		1.13	1.0968e-07	0.77556	4.43169e-08	0.77546	4.98376e-08		1.66327	8.8e-12		-1.62906	3.617e-10	9.476e-10	1.626e-09	2.4586e-09	7.6102e-09	2.16966e-07	2.38266e-07		1.25628	6.89789e-08	1.63627e-07	1.87325e-07	2.71947e-07	3.54768e-07	3.72854e-07	2.37272e-07		3.35956	0.81738	8.0279	0.99126
119.882	0.2336	1.2929	2.14819		-32.4	1.922e-10	6.3996e-07		-32.4	7.81632e-11	2.1823e-10		1.12	1.0796e-07	0.75546	4.16747e-08	0.75536	4.71716e-08		1.70588	8.2e-12		-1.61904	3.607e-10	9.748e-10	1.7302e-09	2.5615e-09	7.3404e-09	2.10888e-07	2.34985e-07		1.23618	6.57325e-08	1.57298e-07	1.79075e-07	2.57181e-07	3.34654e-07	3.51455e-07	2.25646e-07		3.35998	0.80918	8.02873	0.98815
120.406	0.23555	1.29293	2.14894		-32.2	1.7517e-10	6.3152e-07		-32.2	8.2762e-11	2.1684e-10		1.11	1.0632e-07	0.73536	3.916e-08	0.73526	4.45237e-08		1.74837	1.06e-11		-1.60901	3.46e-10	9.234e-10	1.7385e-09	2.5666e-09	7.8425e-09	2.2117e-07	2.3486e-07		1.21608	6.2726e-08	1.49679e-07	1.69832e-07	2.42532e-07	3.14191e-07	3.28858e-07	2.13682e-07		3.36036	0.84139	8.02951	0.9934
120.928	0.23751	1.29186	2.14998		-32	1.4418e-10	6.3032e-07		-32	8.30552e-11	2.2511e-10		1.1	1.0462e-07	0.71526	3.6521e-08	0.71516	4.191e-08		1.79064	1.14e-11		-1.59899	3.405e-10	9.154e-10	1.6686e-09	2.5972e-09	7.4337e-09	2.20223e-07	2.37003e-07		1.19598	5.94112e-08	1.42043e-07	1.60991e-07	2.28192e-07	2.91967e-07	3.05475e-07	2.01447e-07		3.36078	0.86326	8.03034	0.98741
121.449	0.23946	1.29381	2.15066		-31.8	1.6442e-10	6.2832e-07		-31.8	8.8604e-11	2.2022e-10		1.09	1.0276e-07	0.69516	3.40406e-08	0.69506	3.94696e-08		1.83255	8.4e-12		-1.58896	3.197e-10	9.239e-10	1.6345e-09	2.5168e-09	7.2986e-09	2.08301e-07	2.39807e-07		1.17588	5.60211e-08	1.344e-07	1.50728e-07	2.12025e-07	2.70238e-07	2.82598e-07	1.88771e-07		3.36117	0.86417	8.03112	0.99217
121.971	0.23992	1.29645	2.15177		-31.6	1.5818e-10	6.2264e-07		-31.6	8.20956e-11	2.4076e-10		1.08	1.0042e-07	0.67506	3.17851e-08	0.67495	3.6826e-08		1.87409	9.7e-12		-1.57894	3.204e-10	9.336e-10	1.6773e-09	2.4583e-09	7.8196e-09	2.11489e-07	2.40293e-07		1.15578	5.28095e-08	1.2684e-07	1.40785e-07	1.96921e-07	2.50737e-07	2.6038e-07	1.77528e-07		3.36156	0.86509	8.03189	0.98859
122.492	0.24131	1.29695	2.15317		-31.4	1.6209e-10	6.197e-07		-31.4	7.9461e-11	2.2559e-10		1.07	9.94956e-08	0.65495	2.92591e-08	0.65485	3.41998e-08		1.91562	9.7e-12		-1.56891	3.329e-10	9.141e-10	1.5639e-09	2.5235e-09	7.2934e-09	2.1593e-07	2.39134e-07		1.13568	4.94919e-08	1.19449e-07	1.30664e-07	1.81736e-07	2.29004e-07	2.38287e-07	1.65722e-07		3.36197	0.89213	8.03273	0.99255
123.016	0.24135	1.29315	2.1542		-31.2	1.7892e-10	6.1418e-07		-31.2	8.33228e-11	2.2606e-10		1.06	9.79428e-08	0.63485	2.68261e-08	0.63475	3.18215e-08		1.95717	6.5e-12		-1.55889	3.206e-10	9.567e-10	1.5786e-09	2.5495e-09	7.35e-09	2.1178e-07	2.36338e-07		1.11558	4.64408e-08	1.11778e-07	1.21228e-07	1.65959e-07	2.07332e-07	2.17303e-07	1.52765e-07		3.36236	0.89851	8.0335	0.98944
123.537	0.24086	1.28981	2.15572		-31	1.5181e-10	6.0618e-07		-31	7.46556e-11	2.3059e-10		1.05	9.5546e-08	0.61475	2.46279e-08	0.61465	2.94019e-08		1.99986	7.9e-12		-1.54886	3.191e-10	9.492e-10	1.6164e-09	2.4813e-09	7.8699e-09	2.17786e-07	2.36163e-07		1.09548	4.31542e-08	1.03697e-07	1.11799e-07	1.52142e-07	1.87492e-07	1.9607e-07	1.40424e-07		3.36278	0.91522	8.03433	0.98933
124.059	0.23993	1.28751	2.15744		-30.8	1.4207e-10	6.0916e-07		-30.8	8.41222e-11	2.2946e-10		1.04	9.35116e-08	0.59465	2.24134e-08	0.59455	2.68676e-08		2.04297	7.9e-12		-1.53884	3.09e-10	9.616e-10	1.6271e-09	2.5076e-09	7.326e-09	2.14932e-07	2.37596e-07		1.07538	4.00523e-08	9.543e-08	1.02256e-07	1.37723e-07	1.68821e-07	1.74937e-07	1.27786e-07		3.36316	0.91917	8.03511	0.99076
124.58	0.2392	1.28465	2.16047		-30.6	1.5428e-10	6.034e-07		-30.6	8.19532e-11	2.3157e-10		1.03	9.23106e-08	0.57455	2.02799e-08	0.57445	2.47406e-08		2.10288	9.7e-12		-1.52881	3.192e-10	1.0502e-09	1.6453e-09	2.5829e-09	7.9777e-09	2.0362e-07	2.42743e-07		1.05527	3.69982e-08	8.7284e-08	9.2573e-08	1.23729e-07	1.51269e-07	1.55661e-07	1.15714e-07		3.36355	0.93345	8.03594	0.99244
125.103	0.2381	1.28312	2.16141		-30.4	1.1999e-10	6.0264e-07		-30.4	8.07844e-11	2.2459e-10		1.02	8.9963e-08	0.55445	1.83589e-08	0.55435	2.2453e-08		2.14578	1.07e-11		-1.51879	3.099e-10	1.0713e-09	1.6005e-09	2.4982e-09	7.4836e-09	2.121e-07	2.37967e-07		1.03518	3.41501e-08	7.9325e-08	8.3864e-08	1.10376e-07	1.34271e-07	1.38337e-07	1.03672e-07		3.36397	0.95959	8.03672	0.9898
125.625	0.23687	1.28297	2.16163		-30.2	1.3144e-10	5.9754e-07		-30.2	7.67818e-11	2.1691e-10		1.01	8.80062e-08	0.53435	1.6378e-08	0.53425	2.04532e-08		2.18808	8.5e-12		-1.50876	3.349e-10	1.0573e-09	1.6218e-09	2.4881e-09	7.4465e-09	2.163e-07	2.36216e-07		1.01507	3.11949e-08	7.17202e-08	7.53819e-08	9.7376e-08	1.18416e-07	1.21919e-07	9.2632e-08		3.36436	0.96718	8.03749	0.98771
126.146	0.2356	1.28187	2.16094		-30	1.4469e-10	5.9172e-07		-30	7.27416e-11	2.3967e-10		1	8.569e-08	0.51425	1.47687e-08	0.51415	1.84801e-08		2.22965	8.3e-12		-1.49874	2.946e-10	1.0455e-09	1.5724e-09	2.5004e-09	7.9366e-09	2.06737e-07	2.37254e-07		0.99497	2.83788e-08	6.42335e-08	6.69099e-08	8.5764e-08	1.04369e-07	1.06929e-07	8.19756e-08		3.36477	0.95868	8.03833	0.98818
126.667	0.23446	1.28131	2.1606		-29.8	1.274e-10	5.9146e-07		-29.8	7.90818e-11	2.4181e-10		0.99	8.32094e-08	0.49415	1.30296e-08	0.49405	1.65263e-08		2.27118	8.7e-12		-1.48871	2.998e-10	1.0291e-09	1.5669e-09	2.4509e-09	7.3571e-09	2.17606e-07	2.32538e-07		0.97487	2.5867e-08	5.82618e-08	5.89154e-08	7.54885e-08	9.0723e-08	9.2828e-08	7.18232e-08		3.36516	0.94774	8.0391	0.98752
127.188	0.23355	1.28218	2.1599		-29.6	1.1863e-10	5.8698e-07		-29.6	8.20614e-11	2.1336e-10		0.98	8.09978e-08	0.47405	1.14589e-08	0.47395	1.4804e-08		2.31272	8.2e-12		-1.47869	3.176e-10	1.0201e-09	1.6171e-09	2.5079e-09	7.4956e-09	2.20038e-07	2.34445e-07		0.95477	2.35196e-08	5.16389e-08	5.20471e-08	6.52876e-08	7.90648e-08	7.99251e-08	6.29152e-08		3.36558	0.97843	8.03994	0.98634
127.709	0.23302	1.28456	2.15908		-29.4	1.0705e-10	5.8398e-07		-29.4	6.10698e-11	2.2439e-10		0.97	7.91006e-08	0.45395	9.9694e-09	0.45385	1.31904e-08		2.35424	7.7e-12		-1.46866	3.151e-10	1.0189e-09	1.5644e-09	2.5672e-09	7.8182e-09	2.08809e-07	2.3917e-07		0.93467	2.11044e-08	4.53059e-08	4.56011e-08	5.68632e-08	6.76987e-08	6.88837e-08	5.49236e-08		3.36597	0.96901	8.04071	0.98598
128.233	0.23253	1.29244	2.15779		-29.2	1.0809e-10	5.8098e-07		-29.2	6.5673e-11	2.3599e-10		0.96	7.7537e-08	0.43385	8.7291e-09	0.43375	1.15998e-08		2.3966	1.02e-11		-1.45864	3.105e-10	1.0103e-09	1.5609e-09	2.4839e-09	7.2681e-09	2.11459e-07	2.39878e-07		0.91457	1.87537e-08	3.97437e-08	3.92059e-08	4.89097e-08	5.83433e-08	5.93259e-08	4.66655e-08		3.36635	0.97903	8.04149	0.98139
128.754	0.23413	1.29261	2.15595		-29	1.1274e-10	5.7274e-07		-29	7.03508e-11	2.4027e-10		0.95	7.48034e-08	0.41375	7.4832e-09	0.41365	1.01328e-08		2.43897	6.3e-12		-1.44861	3.066e-10	9.821e-10	1.6435e-09	2.4444e-09	7.4708e-09	2.14703e-07	2.37827e-07		0.89447	1.68162e-08	3.46211e-08	3.39883e-08	4.20418e-08	5.02397e-08	5.07196e-08	4.04232e-08		3.36677	0.98481	8.04232	0.97705
129.275	0.23516	1.28942	2.15458		-28.8	9.15114e-11	5.7118e-07		-28.8	7.3708e-11	2.5674e-10		0.94	7.26892e-08	0.39365	6.3608e-09	0.39355	8.778e-09		2.48122	8.2e-12		-1.43859	3.166e-10	9.373e-10	1.584e-09	2.4879e-09	7.7503e-09	2.08332e-07	2.38665e-07		0.87437	1.48767e-08	3.01967e-08	2.91804e-08	3.62057e-08	4.26242e-08	4.35004e-08	3.44588e-08		3.36716	0.98481	8.0431	0.97493
129.796	0.23624	1.2883	2.15335		-28.6	9.4902e-11	5.6684e-07		-28.6	7.8903e-11	2.6815e-10		0.93	7.01462e-08	0.37355	5.432e-09	0.37345	7.5364e-09		2.52276	6.8e-12		-1.42856	3.01e-10	9.943e-10	1.558e-09	2.3966e-09	7.223e-09	2.11172e-07	2.35657e-07		0.85427	1.3059e-08	2.60593e-08	2.51922e-08	3.09647e-08	3.61967e-08	3.69301e-08	2.95479e-08		3.36758	0.97903	8.04393	0.97232
130.317	0.23818	1.28855	2.15282		-28.4	8.90818e-11	5.5752e-07		-28.4	6.84794e-11	2.2141e-10		0.92	6.79402e-08	0.35345	4.567e-09	0.35336	6.4976e-09		2.58365	2.2e-12		-1.41854	2.843e-10	9.47e-10	1.5566e-09	2.5006e-09	7.6846e-09	2.2197e-07	2.29051e-07		0.83417	1.14214e-08	2.25637e-08	2.14782e-08	2.6442e-08	3.08592e-08	3.16648e-08	2.5207e-08		3.36796	0.97569	8.04471	0.96984
130.838	0.23987	1.28935	2.15382		-28.2	9.0397e-11	5.5778e-07		-28.2	7.11282e-11	2.3451e-10		0.91	6.56978e-08	0.33336	3.9224e-09	0.33324	5.5725e-09		2.62651	2.7e-12		-1.40851	2.889e-10	9.772e-10	1.5365e-09	2.4638e-09	7.8408e-09	2.15579e-07	2.33912e-07		0.81407	1.00113e-08	1.95794e-08	1.83583e-08	2.24472e-08	2.61524e-08	2.72324e-08	2.13591e-08		3.36838	1	8.04554	0.96685
131.359	0.2418	1.28828	2.1553		-28	1.0626e-10	5.5764e-07		-28	7.07746e-11	2.698e-10		0.9	6.40622e-08	0.31324	3.131e-09	0.31315	4.7283e-09		2.66808	3.1e-12		-1.39849	3.203e-10	1.0007e-09	1.6136e-09	2.4894e-09	7.1864e-09	2.09619e-07	2.36929e-07		0.79397	8.6394e-09	1.67893e-08	1.57723e-08	1.89433e-08	2.22428e-08	2.31369e-08	1.85098e-08				8.04632	0.95816
131.882	0.2438	1.28772	2.15677		-27.8	1.00307e-10	5.513e-07		-27.8	7.38934e-11	2.3211e-10		0.89	6.17438e-08	0.29315	2.618e-09	0.29305	3.9602e-09		2.70962	1.8e-12		-1.38846	2.96e-10	9.097e-10	1.559e-09	2.5239e-09	7.6476e-09	2.15743e-07	2.33043e-07		0.77387	7.5806e-09	1.43152e-08	1.33202e-08	1.59361e-08	1.85848e-08	1.96362e-08	1.57104e-08				8.04709	0.96119
132.403	0.24591	1.28665	2.15828		-27.6	8.32368e-11	5.4728e-07		-27.6	7.16292e-11	2.651e-10		0.88	5.8945e-08	0.27305	2.1511e-09	0.27293	3.2979e-09		2.75115	2.2e-12		-1.37844	2.944e-10	9.151e-10	1.6117e-09	2.4606e-09	7.7451e-09	2.09205e-07	2.38118e-07		0.75377	6.6062e-09	1.21321e-08	1.12673e-08	1.34712e-08	1.58378e-08	1.66892e-08	1.32681e-08				8.04792	0.95434
132.924	0.24809	1.28629	2.16064		-27.4	7.27832e-11	5.4098e-07		-27.4	6.16154e-11	2.4972e-10		0.87	5.65428e-08	0.25293	1.696e-09	0.25283	2.7418e-09		2.79373	2.3e-12		-1.36841	2.902e-10	9.007e-10	1.584e-09	2.4011e-09	7.1477e-09	2.0247e-07	2.39304e-07		0.73367	5.71392e-09	1.02817e-08	9.4432e-09	1.15458e-08	1.34638e-08	1.41758e-08	1.10614e-08				8.0487	0.94854
133.445	0.25028	1.28495	2.16192		-27.2	6.6886e-11	5.3726e-07		-27.2	5.7232e-11	2.7461e-10		0.86	5.46872e-08	0.23283	1.3163e-09	0.23273	2.257e-09		2.83595	2e-13		-1.35839	3.071e-10	9.538e-10	1.5211e-09	2.35e-09	7.7043e-09	2.14087e-07	2.33459e-07		0.71357	4.82654e-09	8.7138e-09	7.8863e-09	9.6965e-09	1.15174e-08	1.18703e-08	9.4084e-09				8.04953	0.94546
133.966	0.25238	1.28399	2.16362		-27	6.26948e-11	5.3596e-07		-27	6.84718e-11	2.4467e-10		0.85	5.20574e-08	0.21273	1.0196e-09	0.21263	1.8846e-09		2.87858	1.3e-12		-1.34836	2.743e-10	9.389e-10	1.5136e-09	2.3295e-09	7.7421e-09	2.17719e-07	2.38e-07		0.69347	4.10346e-09	7.4626e-09	6.6402e-09	8.2202e-09	9.6039e-09	1.00166e-08	7.9005e-09				8.05031	0.9401
134.486	0.25427	1.28237	2.16529		-26.8	6.36972e-11	5.3336e-07		-26.8	6.6568e-11	2.748e-10		0.84	4.97032e-08	0.19263	7.758e-10	0.19253	1.4511e-09		2.92064	8e-13		-1.33834	2.757e-10	9.679e-10	1.547e-09	2.3145e-09	7.1052e-09	2.15156e-07	2.36174e-07		0.67337	3.53361e-09	6.2638e-09	5.5988e-09	6.9709e-09	8.0929e-09	8.1979e-09	6.7252e-09				8.05114	0.93529
135.007	0.25545	1.28248	2.16725		-26.6	7.06576e-11	5.2892e-07		-26.6	6.38826e-11	2.7279e-10		0.83	4.69662e-08	0.17253	5.61e-10	0.17243	1.1426e-09		2.96219	2.1e-12		-1.32831	2.653e-10	9.981e-10	1.5614e-09	2.2701e-09	7.7342e-09	2.09445e-07	2.34266e-07		0.65326	2.921e-09	5.2317e-09	4.6691e-09	5.7947e-09	6.7157e-09	6.9768e-09	5.5799e-09				8.05192	0.9301
135.528	0.25694	1.28321	2.16848		-26.4	6.44762e-11	5.2516e-07		-26.4	6.13692e-11	2.8355e-10		0.82	4.47888e-08	0.15243	4.049e-10	0.15234	8.914e-10		3.00375	2e-13		-1.31829	2.601e-10	9.819e-10	1.5482e-09	2.2837e-09	7.7059e-09	2.16872e-07	2.33871e-07		0.63317	2.40838e-09	4.4195e-09	3.9694e-09	4.9227e-09	5.7843e-09	6.0076e-09	4.6683e-09				8.05269	0.929
136.049	0.25982	1.28494	2.1702		-26.2	4.69368e-11	5.1958e-07		-26.2	6.26652e-11	2.8535e-10		0.81	4.2168e-08	0.13234	3.04e-10	0.13224	7.215e-10		3.04574	2.5e-12		-1.30826	2.999e-10	9.5e-10	1.5274e-09	2.2677e-09	7.678e-09	2.11506e-07	2.3537e-07		0.61306	2.03606e-09	3.6791e-09	3.2751e-09	4.1391e-09	4.798e-09	5.0229e-09	3.9359e-09				8.05353	0.92768
136.571	0.26305	1.28552	2.17205		-26	4.12864e-11	5.1548e-07		-26	6.26634e-11	2.8595e-10		0.8	4.0689e-08	0.11224	2.337e-10	0.11213	4.965e-10		3.10704	3.9e-12		-1.29824	2.82e-10	9.994e-10	1.5021e-09	2.2497e-09	7.9067e-09	2.02303e-07	2.26943e-07		0.59296	1.65886e-09	3.0517e-09	2.6785e-09	3.3899e-09	4.1216e-09	4.122e-09	3.2176e-09				8.0543	0.91995
137.092	0.26686	1.28651	2.17396		-25.8	3.25698e-11	5.152e-07		-25.8	6.17986e-11	2.8557e-10		0.79	3.90738e-08	0.09213	6.46e-11	0.09203	3.491e-10		3.14905	1.7e-12		-1.28821	2.864e-10	9.523e-10	1.4725e-09	2.3113e-09	7.2101e-09	2.13786e-07	2.31409e-07		0.57286	1.35772e-09	2.5053e-09	2.248e-09	2.9267e-09	3.416e-09	3.4934e-09	2.763e-09				8.05514	0.91467
137.613	0.27125	1.28652	2.17564		-25.6	3.69714e-11	5.0808e-07		-25.6	6.48908e-11	2.7872e-10		0.78	3.64546e-08	0.07203	1.77e-11	0.07193	3.198e-10		3.19059	2.8e-12		-1.27819	2.91e-10	9.767e-10	1.5156e-09	2.2874e-09	7.6158e-09	2.13186e-07	2.3645e-07		0.55276	1.12766e-09	2.0727e-09	1.8667e-09	2.4145e-09	2.8512e-09	2.8731e-09	2.3397e-09				8.05591	0.91718
138.133	0.27641	1.28606	2.17745		-25.4	2.72756e-11	5.0528e-07		-25.4	6.12144e-11	3.0273e-10		0.77	3.50662e-08	0.05193	7.28e-11	0.05183	1.283e-10		3.23212	2.2e-12		-1.26816	2.901e-10	8.991e-10	1.5155e-09	2.28e-09	7.6987e-09	2.07402e-07	2.32785e-07		0.53266	9.5478e-10	1.7168e-09	1.5311e-09	2.0036e-09	2.3881e-09	2.431e-09	1.9424e-09				8.05669	0.90786
138.654	0.28733	1.28587	2.18012		-25.2	2.2043e-11	4.9866e-07		-25.2	6.11184e-11	3.0462e-10		0.76	3.21546e-08	0.03183	1.161e-10	0.03174	4.32e-11		3.27366	2.2e-12		-1.25814	3.009e-10	8.99e-10	1.5593e-09	2.2559e-09	7.1962e-09	2.16126e-07	2.36721e-07		0.51256	7.9677e-10	1.4084e-09	1.2616e-09	1.7083e-09	1.9609e-09	1.943e-09	1.6634e-09				8.05752	0.90775
139.174	0.29563	1.28568	2.18288		-25	2.19164e-11	4.9562e-07		-25	5.44442e-11	3.1481e-10		0.75	3.08066e-08	0.01174	2.77e-11	0.01163	2.05e-11		3.31589	0		-1.24811	2.823e-10	9.173e-10	1.557e-09	2.2126e-09	7.6494e-09	2.14461e-07	2.38785e-07		0.49246	6.4705e-10	1.15e-09	1.0531e-09	1.3743e-09	1.6289e-09	1.5626e-09	1.3692e-09				8.0583	0.90173
139.695	0.30174	1.28445	2.18689		-24.8	2.55636e-11	4.9244e-07		-24.8	4.1455e-11	3.0784e-10		0.74	2.9657e-08	-0.00837	1.796e-10	-0.00847	6.64e-11		3.35893	5e-13		-1.23809	2.739e-10	9.568e-10	1.5305e-09	2.1952e-09	7.6305e-09	2.02964e-07	2.34475e-07		0.47236	5.1669e-10	9.456e-10	8.398e-10	1.1547e-09	1.2692e-09	1.164e-09	1.1208e-09				8.05913	0.89488
140.215	0.30931	1.2835	2.19099		-24.6	2.31054e-11	4.8644e-07		-24.6	4.36112e-11	2.9719e-10		0.73	2.67418e-08	-0.02847	2.033e-10	-0.02857	7.1e-11		3.40131	2e-13		-1.22806	2.689e-10	9.03e-10	1.5252e-09	2.2153e-09	7.1616e-09	2.04982e-07	2.29833e-07		0.45226	4.1975e-10	7.623e-10	6.662e-10	9.673e-10	1.0377e-09	9.629e-10	9.244e-10				8.05991	0.89414
140.736	0.31831	1.28191	2.19663		-24.4	2.15006e-11	4.858e-07		-24.4	3.92132e-11	2.9782e-10		0.72	2.51672e-08	-0.04857	2.163e-10	-0.04867	1.483e-10		3.44363	1.3e-12		-1.21804	2.756e-10	9.244e-10	1.5149e-09	2.2604e-09	7.6034e-09	2.12519e-07	2.33765e-07		0.43215	3.3877e-10	5.558e-10	5.742e-10	7.654e-10	8.065e-10	6.681e-10	7.764e-10				8.06074	0.88927
141.256	0.32881	1.27894	2.20291		-24.2	1.74732e-11	4.8072e-07		-24.2	3.9016e-11	3.0227e-10		0.71	2.35766e-08	-0.06867	2.319e-10	-0.06877	1.248e-10		3.48518	2e-13		-1.20801	2.783e-10	8.979e-10	1.5446e-09	2.1951e-09	7.5784e-09	2.05965e-07	2.33238e-07		0.41206	2.8601e-10	5.086e-10	4.823e-10	6.279e-10	5.924e-10	3.803e-10	6.239e-10				8.06151	0.88853
141.777	0.34086	1.27688	2.21089		-24	1.8924e-11	4.785e-07		-24	4.51042e-11	3.0073e-10		0.7	2.14e-08	-0.08877	2.473e-10	-0.08887	1.593e-10		3.52672	7e-13		-1.19798	2.856e-10	9.299e-10	1.5546e-09	2.2194e-09	7.125e-09	2.10175e-07	2.31008e-07		0.39196	2.1433e-10	4.004e-10	3.6e-10	4.526e-10	4.225e-10	1.81e-10	4.862e-10				8.06229	0.88196
142.297	0.35525	1.27684	2.21877		-23.8	1.67206e-11	4.6884e-07		-23.8	4.052e-11	3.1161e-10		0.69	2.06482e-08	-0.10887	2.531e-10	-0.10897	2.163e-10		3.58742	1.08e-11		-1.18796	2.744e-10	8.686e-10	1.5838e-09	2.2043e-09	7.675e-09	2.18894e-07	2.37363e-07		0.37186	1.3258e-10	3.091e-10	3.132e-10	3.797e-10	2.52e-10	5.75e-11	4.186e-10				8.06312	0.87916
142.817	0.37568	1.27544	2.2272		-23.6	1.64702e-11	4.676e-07		-23.6	3.82426e-11	3.1859e-10		0.68	1.91066e-08	-0.12897	2.597e-10	-0.12906	1.271e-10		3.62936	1.02e-11		-1.17793	2.631e-10	8.699e-10	1.6213e-09	2.2724e-09	7.5544e-09	2.09924e-07	2.36704e-07		0.35175	1.4966e-10	1.955e-10	2.561e-10	2.86e-10	5.01e-11	1.268e-10	3.211e-10				8.0639	0.87624
143.337	0.39487	1.27177	2.23687		-23.4	1.4674e-11	4.658e-07		-23.4	3.95718e-11	3.2061e-10		0.67	1.77664e-08	-0.14906	1.626e-10	-0.14917	2.396e-10		3.673	8.7e-12		-1.16792	3.073e-10	9.437e-10	1.4942e-09	2.212e-09	7.2296e-09	2.0662e-07	2.28974e-07		0.33166	1.4573e-10	2.032e-10	1.92e-10	2.124e-10	2.04e-11	3.608e-10	2.229e-10				8.06473	0.87014
143.858	0.41783	1.26979	2.24941		-23.2	1.8495e-11	4.6026e-07		-23.2	3.328e-11	3.3281e-10		0.66	1.6497e-08	-0.16917	1.99e-10	-0.16927	2.418e-10		3.71453	9e-12		-1.15788	2.715e-10	8.992e-10	1.5616e-09	2.1587e-09	7.7472e-09	2.13496e-07	2.31482e-07		0.31155	1.3132e-10	9.91e-11	1.051e-10	1.292e-10	1.385e-10	5.351e-10	1.419e-10				8.06551	0.86624
144.378	0.44597	1.26893	2.26536		-23	1.38318e-11	4.5554e-07		-23	3.42024e-11	3.5268e-10		0.65	1.5434e-08	-0.18927	2.659e-10	-0.18937	2.499e-10		3.75615	9.1e-12		-1.14786	2.654e-10	8.838e-10	1.4971e-09	2.1653e-09	7.4977e-09	2.04739e-07	2.29839e-07		0.29145	1.0384e-10	6.78e-11	1.289e-10	7.76e-11	3.197e-10	6.228e-10	1.604e-10				8.06634	0.8639
144.898	0.47032	1.26903	2.28233		-22.8	1.29796e-11	4.5092e-07		-22.8	4.26252e-11	3.2444e-10		0.64	1.41204e-08	-0.20937	2.703e-10	-0.20947	2.59e-10		3.79772	8.5e-12		-1.13783	2.545e-10	9.159e-10	1.4536e-09	2.1929e-09	7.1367e-09	2.10186e-07	2.32299e-07		0.27136	7.441e-11	1.104e-10	4.62e-11	3.07e-11	4.316e-10	7.619e-10	1.07e-10				8.06712	0.85945
145.418	0.52412	1.27031	2.30046		-22.6	1.1731e-11	4.4926e-07		-22.6	4.5445e-11	3.1795e-10		0.63	1.34268e-08	-0.22947	2.688e-10	-0.22957	2.137e-10		3.8396	8.9e-12		-1.12781	2.734e-10	9.571e-10	1.4989e-09	2.1989e-09	7.6824e-09	2.01623e-07	2.3795e-07		0.25126	7.528e-11	7.45e-11	3.07e-11	8.15e-11	4.769e-10	9.114e-10	1.63e-11				8.06789	0.85862
145.939	0.57792	1.27176	2.32125		-22.4	1.20626e-11	4.4566e-07		-22.4	3.3954e-11	3.1006e-10		0.62	1.21312e-08	-0.24957	2.058e-10	-0.24967	2.589e-10		3.88218	7.4e-12		-1.11778	2.556e-10	9.572e-10	1.5065e-09	2.1693e-09	7.3407e-09	2.07879e-07	2.34286e-07		0.23115	5.696e-11	3.87e-11	5.74e-11	8.16e-11	5.86e-10	1.1268e-09	2.12e-11				8.06873	0.85409
146.459	0.63732	1.2733	2.34717		-22.2	1.23152e-11	4.422e-07		-22.2	4.05296e-11	3.5352e-10		0.61	1.09948e-08	-0.26967	2.696e-10	-0.26978	2.662e-10		3.92455	7.8e-12		-1.10776	2.561e-10	9.491e-10	1.4675e-09	2.2027e-09	6.9798e-09	2.09218e-07	2.30713e-07		0.21105	6.724e-11	5.87e-11	4.49e-11	1.222e-10	7.479e-10	1.2313e-09	1.3e-11				8.0695	0.85291
146.979	0.69724	1.27602	2.37627		-22	1.06954e-11	4.3436e-07		-22	3.92106e-11	3.549e-10		0.6	1.05198e-08	-0.28978	2.737e-10	-0.28987	2.685e-10		3.96685	1.19e-11		-1.09773	2.78e-10	9.339e-10	1.3752e-09	2.1915e-09	7.5129e-09	2.03374e-07	2.34797e-07		0.19095	5.662e-11	2.75e-11	3.46e-11	1.576e-10	8.255e-10	1.403e-09	1.19e-11				8.07034	0.84738
147.499	0.77207	1.2786	2.40801		-21.8	1.07892e-11	4.3148e-07		-21.8	3.34692e-11	3.7414e-10		0.59	9.6204e-09	-0.30987	2.007e-10	-0.30998	2.646e-10		4.00882	1e-11		-1.08771	2.951e-10	9.224e-10	1.3592e-09	2.1054e-09	6.9167e-09	2.1307e-07	2.26613e-07		0.17085	5.023e-11	3.2e-12	1.4e-11	2.091e-10	9.238e-10	1.646e-09	2.05e-11				8.07111	0.8407
148.019	0.8302	1.28042	2.44139		-21.6	1.111e-11	4.2826e-07		-21.6	2.70866e-11	3.7131e-10		0.58	8.5333e-09	-0.32998	2.684e-10	-0.33008	2.709e-10		4.05128	7.4e-12		-1.07768	2.623e-10	9.182e-10	1.3576e-09	2.1005e-09	7.5363e-09	2.15365e-07	2.2552e-07		0.15075	2.615e-11	1.71e-11	1.12e-11	2.474e-10	1.0245e-09	1.7397e-09	5.46e-11				8.07189	0.83988
148.539	0.88332	1.28443	2.47752		-21.4	1.26448e-11	4.2384e-07		-21.4	3.09494e-11	3.5261e-10		0.57	7.7208e-09	-0.35008	2.738e-10	-0.35018	2.672e-10		4.11104	8.8e-12		-1.06766	2.62e-10	8.915e-10	1.3908e-09	2.1283e-09	7.1954e-09	2.04259e-07	2.32736e-07		0.13065	2.412e-11	7.8e-12	1.96e-11	3.066e-10	1.1429e-09	1.9232e-09	1.078e-10				8.07272	0.83828
149.059	0.92861	1.28915	2.50997		-21.2	1.10896e-11	4.186e-07		-21.2	3.15008e-11	3.6344e-10		0.56	7.2227e-09	-0.37018	2.683e-10	-0.37028	2.717e-10		4.15379	8.6e-12		-1.05763	2.74e-10	9.041e-10	1.3978e-09	2.1786e-09	7.1437e-09	2.07963e-07	2.3225e-07		0.11055	8.4e-13	1.69e-11	5.6e-12	3.331e-10	1.3304e-09	2.1715e-09	1.478e-10				8.07349	0.83372
149.579	0.96781	1.29193	2.54139		-21	1.2928e-11	4.1584e-07		-21	3.36624e-11	4.051e-10		0.55	6.4147e-09	-0.39028	2.628e-10	-0.39038	2.728e-10		4.19607	9.5e-12		-1.04761	2.436e-10	9.065e-10	1.3625e-09	2.1191e-09	7.6533e-09	2.09203e-07	2.30437e-07		0.09045	4.4e-13	6e-13	7.4e-12	4.26e-10	1.4747e-09	2.3676e-09	9.96e-11				8.07433	0.83042
150.099	0.99093	1.29349	2.54001		-20.8	1.38452e-11	4.1614e-07		-20.8	2.87808e-11	3.7444e-10		0.54	6.0551e-09	-0.41038	2.71e-10	-0.41048	1.763e-10		4.23801	6.8e-12		-1.03758	2.455e-10	9.112e-10	1.3703e-09	2.1325e-09	7.1586e-09	2.03334e-07	2.33586e-07		0.07035	2.088e-11	6.32e-11	1.16e-11	4.794e-10	1.5659e-09	2.641e-09	1.268e-10				8.0751	0.82937
150.619	1.01107	1.29275	2.55618		-20.6	1.13584e-11	4.0746e-07		-20.6	2.68892e-11	3.8995e-10		0.53	5.4097e-09	-0.43048	2.71e-10	-0.43058	2.735e-10		4.28032	8.7e-12		-1.02756	2.44e-10	9.207e-10	1.3687e-09	2.1334e-09	7.0932e-09	2.05884e-07	2.31653e-07		0.05024	1.584e-11	6.27e-11	4.44e-11	4.803e-10	1.7173e-09	2.9356e-09	2.06e-10				8.07594	0.8272
151.138	0.99383	1.2916	2.52905		-20.4	1.1091e-11	4.0294e-07		-20.4	2.79668e-11	4.0783e-10		0.52	5.0597e-09	-0.45058	2.652e-10	-0.45068	2.786e-10		4.32187	7.9e-12		-1.01753	2.566e-10	9.056e-10	1.3884e-09	2.0944e-09	7.5701e-09	2.14984e-07	2.23151e-07		0.03015	1.216e-11	3e-13	6.22e-11	5.247e-10	1.9555e-09	3.0818e-09	1.713e-10				8.07671	0.82011
151.658	0.96664	1.28826	2.49989		-20.2	1.02764e-11	4.0322e-07		-20.2	2.53882e-11	4.1832e-10		0.51	4.5015e-09	-0.47068	2.147e-10	-0.47078	2.755e-10		4.36339	9.8e-12		-1.00751	2.341e-10	9.07e-10	1.4626e-09	2.1045e-09	7.0263e-09	2.10334e-07	2.2719e-07		0.01005	2.98e-12	4.9e-12	2.32e-11	6.404e-10	2.0686e-09	3.3906e-09	2.417e-10				8.07749	0.81387
152.178	0.88474	1.28784	2.45953		-20	9.4294e-12	3.9678e-07		-20	1.92444e-11	4.3693e-10		0.5	4.1869e-09	-0.49078	2.665e-10	-0.49088	2.797e-10		4.40494	7.9e-12		-0.99748	2.373e-10	9.174e-10	1.4756e-09	2.1106e-09	7.1698e-09	2.06489e-07	2.31121e-07		-0.01006	3.6e-13	6.91e-11	2.3e-11	6.708e-10	2.3246e-09	3.8272e-09	1.903e-10				8.07832	0.81417
152.698	0.79983	1.28772	2.42779		-19.8	9.2202e-12	3.9238e-07		-19.8	2.12938e-11	4.3445e-10		0.49	3.712e-09	-0.51088	2.642e-10	-0.51098	2.743e-10		4.44699	7.7e-12		-0.98746	2.303e-10	8.994e-10	1.427e-09	2.0573e-09	7.5192e-09	2.12777e-07	2.27506e-07		-0.03015	6.46e-12	4.5e-12	8.04e-11	7.802e-10	2.5707e-09	4.2228e-09	2.222e-10				8.0791	0.81151
153.216	0.71276	1.28883	2.39559		-19.6	9.1834e-12	3.8592e-07		-19.6	1.76352e-11	4.3704e-10		0.48	3.3156e-09	-0.53098	2.694e-10	-0.53109	2.37e-10		4.49006	9.4e-12		-0.97743	2.43e-10	8.699e-10	1.4041e-09	2.0423e-09	6.968e-09	2.05958e-07	2.31912e-07		-0.05025	2.195e-11	1.57e-11	8.83e-11	7.946e-10	2.7391e-09	4.6137e-09	2.792e-10				8.07993	0.80843
153.735	0.62128	1.28923	2.36277		-19.4	9.8212e-12	3.8404e-07		-19.4	1.08164e-11	4.393e-10		0.47	2.9229e-09	-0.55109	2.673e-10	-0.55119	2.331e-10		4.53241	1.05e-11		-0.96741	2.582e-10	8.714e-10	1.3564e-09	2.085e-09	7.2539e-09	1.99371e-07	2.35649e-07		-0.07036	1.636e-11	6.59e-11	6.46e-11	8.562e-10	2.9895e-09	5.0983e-09	3.263e-10				8.08071	0.80337
154.255	0.53475	1.28948	2.32662		-19.2	1.00478e-11	3.8068e-07		-19.2	1.3926e-11	4.4069e-10		0.46	2.7307e-09	-0.57119	2.696e-10	-0.57129	2.064e-10		4.59056	2.8e-12		-0.95738	2.385e-10	8.757e-10	1.3596e-09	2.0148e-09	7.55e-09	2.09549e-07	2.29111e-07		-0.09045	1.496e-11	1.1e-12	3.98e-11	9.58e-10	3.2759e-09	5.5586e-09	2.883e-10				8.08154	0.80013
154.775	0.44392	1.29052	2.2903		-19	8.9534e-12	3.7756e-07		-19	1.5478e-11	4.4331e-10		0.45	2.5375e-09	-0.59129	2.646e-10	-0.59139	2.281e-10		4.63212	1.8e-12		-0.94736	2.398e-10	8.533e-10	1.3263e-09	2.0213e-09	6.9277e-09	2.08262e-07	2.28094e-07		-0.11055	1.814e-11	1.78e-11	5.12e-11	1.1099e-09	3.6887e-09	6.3102e-09	3.38e-10				8.08232	0.79402
155.294	0.38129	1.29102	2.25979		-18.8	9.2222e-12	3.7026e-07		-18.8	1.61236e-11	4.6262e-10		0.44	2.411e-09	-0.61139	2.68e-10	-0.61149	2.755e-10		4.6738	4e-13		-0.93733	2.581e-10	8.292e-10	1.3033e-09	2.011e-09	7.3063e-09	2.04097e-07	2.28992e-07		-0.13066	2.044e-11	7.62e-11	5.21e-11	1.1471e-09	4.0835e-09	6.9695e-09	4.055e-10				8.08309	0.79171
155.814	0.34712	1.29172	2.23503		-18.6	9.0296e-12	3.6936e-07		-18.6	1.24278e-11	4.828e-10		0.43	2.3878e-09	-0.63149	2.698e-10	-0.63159	3.283e-10		4.71535	6e-13		-0.92732	2.707e-10	8.24e-10	1.3143e-09	1.9093e-09	7.4911e-09	2.0482e-07	2.29231e-07		-0.15076	2.372e-11	4.57e-11	5.88e-11	1.2604e-09	4.4904e-09	7.7975e-09	4.095e-10				8.08393	0.78897
156.333	0.34482	1.29289	2.21815		-18.4	9.3892e-12	3.6182e-07		-18.4	1.57328e-11	4.7486e-10		0.42	1.7914e-09	-0.65159	2.654e-10	-0.65169	3.381e-10		4.75875	1.7e-12		-0.91728	2.443e-10	8.495e-10	1.3122e-09	1.9685e-09	6.9627e-09	2.10289e-07	2.31883e-07		-0.17085	1.061e-11	1.19e-11	6.67e-11	1.4279e-09	5.0018e-09	8.8488e-09	5.12e-10				8.0847	0.78641
156.853	0.32877	1.29356	2.20603		-18.2	1.01682e-11	3.578e-07		-18.2	2.31682e-11	4.7001e-10		0.41	1.9109e-09	-0.67169	2.697e-10	-0.67179	3.509e-10		4.80067	2e-13		-0.90726	2.402e-10	8.522e-10	1.3412e-09	1.9189e-09	7.2368e-09	2.0538e-07	2.31113e-07		-0.19095	2.819e-11	2.93e-11	6.8e-11	1.5807e-09	5.6864e-09	1.0022e-08	5.701e-10				8.08554	0.78336
157.372	0.31507	1.29547	2.19743		-18	8.766e-12	3.559e-07		-18	1.57842e-11	4.6677e-10		0.4	1.5531e-09	-0.69179	2.68e-10	-0.69189	3.687e-10		4.84221	3e-13		-0.89723	2.526e-10	8.444e-10	1.2805e-09	1.9112e-09	7.396e-09	1.96965e-07	2.2478e-07		-0.21106	2.455e-11	8.28e-11	1.338e-10	1.8137e-09	6.4198e-09	1.14221e-08	5.448e-10				8.08631	0.77819
157.89	0.30484	1.29534	2.19323		-17.8	1.02076e-11	3.5226e-07		-17.8	1.64786e-11	4.782e-10		0.39	1.604e-09	-0.71189	2.643e-10	-0.71199	3.984e-10		4.88391	1.8e-12		-0.88721	2.579e-10	8.246e-10	1.2921e-09	1.9873e-09	6.8098e-09	2.07366e-07	2.22731e-07		-0.23116	1.957e-11	3.07e-11	9.09e-11	1.9733e-09	7.2545e-09	1.30224e-08	6.031e-10				8.08714	0.77673
158.409	0.295	1.29299	2.18885		-17.6	9.7212e-12	3.4912e-07		-17.6	1.6456e-11	4.6765e-10		0.38	1.3159e-09	-0.73199	2.702e-10	-0.73209	4.279e-10		4.92591	1.4e-12		-0.87718	2.319e-10	8.802e-10	1.3595e-09	1.9014e-09	7.2478e-09	2.07997e-07	2.28575e-07		-0.25126	1.389e-11	2.49e-11	9.64e-11	2.2122e-09	8.3817e-09	1.4992e-08	7.058e-10				8.08792	0.7747
158.929	0.28824	1.29301	2.18569		-17.4	9.7938e-12	3.4196e-07		-17.4	1.63218e-11	4.8479e-10		0.37	1.1614e-09	-0.75209	2.729e-10	-0.75219	4.563e-10		4.96807	2.4e-12		-0.86716	2.578e-10	8.797e-10	1.3338e-09	1.9871e-09	6.8781e-09	2.0222e-07	2.25799e-07		-0.27136	1.675e-11	4.97e-11	1.638e-10	2.5387e-09	9.6342e-09	1.72183e-08	8.221e-10				8.08869	0.77088
159.448	0.2735	1.29233	2.18204		-17.2	1.02914e-11	3.3894e-07		-17.2	2.0723e-11	4.7575e-10		0.36	1.0913e-09	-0.77219	2.655e-10	-0.77229	4.504e-10		5.01036	1.4e-12		-0.85713	2.457e-10	8.614e-10	1.2716e-09	1.9814e-09	7.0557e-09	2.12005e-07	2.26103e-07		-0.29146	3.163e-11	1.115e-10	1.285e-10	2.8595e-09	1.12989e-08	2.00715e-08	8.182e-10				8.08953	0.76956
159.968	0.26656	1.28989	2.17897		-17	9.3552e-12	3.3856e-07		-17	1.58056e-11	4.6278e-10		0.35	1.0176e-09	-0.79229	2.184e-10	-0.79239	5.486e-10		5.05226	6e-13		-0.84711	2.746e-10	8.538e-10	1.2776e-09	1.9342e-09	7.3545e-09	2.09904e-07	2.32077e-07		-0.31156	3.315e-11	5.57e-11	1.443e-10	3.2152e-09	1.30647e-08	2.33797e-08	9.309e-10				8.0903	0.76203
160.487	0.26274	1.2886	2.17596		-16.8	9.942e-12	3.324e-07		-16.8	1.58812e-11	4.7094e-10		0.34	9.3787e-10	-0.81239	2.725e-10	-0.81249	6.033e-10		5.1137	0		-0.83708	2.466e-10	8.467e-10	1.261e-09	1.9657e-09	6.7521e-09	1.99292e-07	2.26154e-07		-0.33166	4.65e-11	6.83e-11	1.979e-10	3.6641e-09	1.52093e-08	2.69249e-08	1.1027e-09				8.09114	0.75785
161.006	0.25855	1.2874	2.17447		-16.6	1.09782e-11	3.283e-07		-16.6	1.68976e-11	4.7186e-10		0.33	8.0969e-10	-0.83249	2.693e-10	-0.83258	6.603e-10		5.15523	0		-0.82706	2.438e-10	8.285e-10	1.2496e-09	1.95e-09	7.0905e-09	2.01112e-07	2.21354e-07		-0.35176	5.89e-11	9.03e-11	2.435e-10	4.201e-09	1.75802e-08	3.16329e-08	1.2603e-09				8.09191	0.7573
161.523	0.25268	1.28859	2.17421		-16.4	1.01768e-11	3.251e-07		-16.4	1.9103e-11	4.872e-10		0.32	6.8633e-10	-0.85258	2.024e-10	-0.85269	7.365e-10		5.19677	4e-13		-0.81703	2.564e-10	8.004e-10	1.2704e-09	1.8996e-09	7.3259e-09	2.04127e-07	2.23056e-07		-0.37187	7.003e-11	1.537e-10	2.205e-10	4.8656e-09	2.06919e-08	3.68385e-08	1.3741e-09				8.09269	0.75216
162.043	0.24976	1.28966	2.17403		-16.2	1.10144e-11	3.2076e-07		-16.2	1.98996e-11	4.8775e-10		0.31	6.2326e-10	-0.87269	2.719e-10	-0.87279	8.136e-10		5.23971	4e-13		-0.80701	2.542e-10	8.003e-10	1.2515e-09	1.8889e-09	6.7991e-09	1.97244e-07	2.25897e-07		-0.39196	7.789e-11	1.156e-10	2.49e-10	5.6144e-09	2.39992e-08	4.23367e-08	1.5937e-09				8.09352	0.75021
162.562	0.24776	1.28993	2.17352		-16	1.1207e-11	3.178e-07		-16	1.84718e-11	4.6558e-10		0.3	5.7807e-10	-0.89279	2.671e-10	-0.89289	9.092e-10		5.28189	8e-13		-0.79698	2.665e-10	7.859e-10	1.2358e-09	1.9216e-09	7.1745e-09	2.02063e-07	2.2261e-07		-0.41207	9.903e-11	1.946e-10	3.414e-10	6.4756e-09	2.79142e-08	4.95088e-08	1.8011e-09				8.0943	0.74974
163.081	0.24554	1.29043	2.17309		-15.8	1.02934e-11	3.1158e-07		-15.8	2.22144e-11	4.4816e-10		0.29	5.0827e-10	-0.91289	2.676e-10	-0.91299	9.424e-10		5.325	0		-0.78696	2.618e-10	7.589e-10	1.2418e-09	1.9555e-09	7.3438e-09	2.1088e-07	2.27369e-07		-0.43217	1.28e-10	2.211e-10	3.568e-10	7.4498e-09	3.20805e-08	5.75361e-08	2.0145e-09				8.09513	0.74501
163.6	0.2432	1.29247	2.1718		-15.6	1.11094e-11	3.0852e-07		-15.6	2.09202e-11	4.4334e-10		0.28	4.6536e-10	-0.93299	2.728e-10	-0.9331	1.133e-09		5.3669	1e-13		-0.77693	2.393e-10	7.519e-10	1.2184e-09	1.9792e-09	6.7678e-09	2.02529e-07	2.29048e-07		-0.45226	1.5093e-10	1.93e-10	4.401e-10	8.54e-09	3.68307e-08	6.61586e-08	2.3492e-09				8.09591	0.74438
164.117	0.24139	1.29422	2.17186		-15.4	1.11146e-11	3.0502e-07		-15.4	2.17318e-11	4.4463e-10		0.27	4.2372e-10	-0.9531	2.677e-10	-0.9532	1.2642e-09		5.40881	0		-0.76691	2.723e-10	7.984e-10	1.1999e-09	2.0018e-09	7.316e-09	1.98706e-07	2.21796e-07		-0.47236	1.6524e-10	2.382e-10	4.369e-10	9.8165e-09	4.23733e-08	7.5889e-08	2.6556e-09				8.09674	0.73814
164.636	0.24014	1.2975	2.17211		-15.2	1.17716e-11	2.9948e-07		-15.2	2.16834e-11	4.4794e-10		0.26	4.0566e-10	-0.9732	2.673e-10	-0.97329	1.4035e-09		5.45113	6e-13		-0.75688	2.271e-10	8.052e-10	1.1761e-09	1.9454e-09	7.2215e-09	2.05022e-07	2.20399e-07		-0.49247	1.9295e-10	3.472e-10	5.707e-10	1.1259e-08	4.84418e-08	8.78981e-08	3.0512e-09				8.09752	0.73649
165.155	0.23948	1.30114	2.17279		-15	1.13284e-11	2.9584e-07		-15	1.87838e-11	4.5032e-10		0.25	3.2571e-10	-0.99329	2.026e-10	-0.9934	1.558e-09		5.49265	1.8e-12		-0.74686	2.285e-10	7.679e-10	1.2267e-09	1.9471e-09	6.7266e-09	1.98143e-07	2.2091e-07		-0.51257	2.2802e-10	3.683e-10	6.565e-10	1.30883e-08	5.50014e-08	1.02015e-07	3.4686e-09				8.09829	0.73044
165.674	0.23948	1.30205	2.17284		-14.8	1.3091e-11	2.9346e-07		-14.8	2.14888e-11	4.0902e-10		0.24	2.9397e-10	-1.0134	2.738e-10	-1.0135	1.636e-09		5.53418	4e-13		-0.73683	2.285e-10	7.613e-10	1.2198e-09	1.9127e-09	7.2969e-09	1.95587e-07	2.18178e-07		-0.53266	2.437e-10	3.882e-10	7.051e-10	1.47944e-08	6.26031e-08	1.16062e-07	4.013e-09				8.09912	0.72852
166.193	0.23997	1.30179	2.17364		-14.6	1.4031e-11	2.8846e-07		-14.6	2.2107e-11	4.0691e-10		0.23	2.6378e-10	-1.0335	2.751e-10	-1.0336	1.8976e-09		5.59669	8.3e-12		-0.72681	2.307e-10	7.71e-10	1.2397e-09	1.8763e-09	7.1147e-09	2.05304e-07	2.19302e-07		-0.55276	3.226e-10	4.871e-10	8.028e-10	1.66994e-08	7.08079e-08	1.34028e-07	4.5686e-09				8.0999	0.72613
166.71	0.24087	1.30114	2.17446		-14.4	1.5742e-11	2.8466e-07		-14.4	2.20718e-11	4.2389e-10		0.22	2.5154e-10	-1.0536	2.705e-10	-1.05369	2.0978e-09		5.63929	8.7e-12		-0.71678	2.578e-10	8.103e-10	1.1957e-09	1.8741e-09	6.7316e-09	1.97429e-07	2.24001e-07		-0.57287	3.8891e-10	5.997e-10	9.917e-10	1.88766e-08	7.94173e-08	1.50051e-07	5.1087e-09				8.10073	0.7239
167.229	0.24194	1.2986	2.17518		-14.2	1.5411e-11	2.7928e-07		-14.2	2.20738e-11	4.2115e-10		0.21	1.9689e-10	-1.07369	2.248e-10	-1.0738	2.2325e-09		5.68172	6.7e-12		-0.70676	2.395e-10	7.913e-10	1.2021e-09	1.8853e-09	7.1828e-09	1.97559e-07	2.17665e-07		-0.59297	4.602e-10	7.26e-10	1.145e-09	2.10948e-08	8.87535e-08	1.66762e-07	5.8409e-09				8.10151	0.72104
167.748	0.24326	1.29803	2.1757		-14	1.51728e-11	2.7508e-07		-14	2.32364e-11	4.0222e-10		0.2	1.6522e-10	-1.0938	2.732e-10	-1.0939	2.5152e-09		5.72416	7.4e-12		-0.69673	2.337e-10	7.777e-10	1.2128e-09	1.8558e-09	6.9314e-09	2.00026e-07	2.18948e-07		-0.61306	5.4112e-10	7.751e-10	1.2753e-09	2.36197e-08	1.01659e-07	1.85419e-07	6.5869e-09				8.10234	0.71414
168.267	0.24432	1.29787	2.17685		-13.8	1.59268e-11	2.7292e-07		-13.8	2.38892e-11	3.6365e-10		0.19	1.5301e-10	-1.1139	2.763e-10	-1.11399	2.7354e-09		5.7659	8.7e-12		-0.68671	2.445e-10	8.133e-10	1.1598e-09	1.8748e-09	6.7278e-09	1.94913e-07	2.16738e-07		-0.63317	6.3144e-10	9.217e-10	1.4523e-09	2.62086e-08	1.11912e-07	2.05283e-07	7.4141e-09				8.10312	0.71013
168.784	0.2478	1.29994	2.177		-13.6	1.55004e-11	2.6798e-07		-13.6	2.11134e-11	3.4247e-10		0.18	1.5853e-10	-1.13399	1.822e-10	-1.13409	2.9039e-09		5.80748	9.5e-12		-0.67668	2.096e-10	7.616e-10	1.1181e-09	1.9052e-09	7.2681e-09	1.96399e-07	2.14141e-07		-0.65327	7.8133e-10	1.0705e-09	1.6654e-09	2.91212e-08	1.23011e-07	2.25606e-07	8.281e-09				8.10389	0.70999
169.303	0.25225	1.29979	2.17788		-13.4	1.88042e-11	2.649e-07		-13.4	1.79952e-11	3.7852e-10		0.17	1.442e-10	-1.15409	1.766e-10	-1.1542	3.2137e-09		5.8506	9.2e-12		-0.66666	2.121e-10	7.722e-10	1.1661e-09	1.8156e-09	6.894e-09	2.06271e-07	2.18226e-07		-0.67337	8.6103e-10	1.2814e-09	1.8913e-09	3.19672e-08	1.34821e-07	2.46738e-07	9.2054e-09				8.10473	0.70732
169.822	0.25732	1.29622	2.17846		-13.2	1.77096e-11	2.621e-07		-13.2	1.95948e-11	2.7079e-10		0.16	1.161e-10	-1.1742	2.758e-10	-1.1743	3.4767e-09		5.89288	9.7e-12		-0.65663	2.404e-10	7.766e-10	1.1653e-09	1.8396e-09	6.7341e-09	2.00695e-07	2.22074e-07		-0.69347	9.6595e-10	1.4591e-09	2.1446e-09	3.54874e-08	1.46706e-07	2.70788e-07	1.02234e-08				8.1055	0.7051
170.34	0.26272	1.2939	2.17961		-13	1.91504e-11	2.5704e-07		-13	1.82872e-11	3.3134e-10		0.15	9.729e-11	-1.1943	2.746e-10	-1.1944	3.7401e-09		5.9344	9.2e-12		-0.64661	2.298e-10	7.914e-10	1.1443e-09	1.8646e-09	6.9707e-09	1.92934e-07	2.17902e-07		-0.71357	1.08436e-09	1.7141e-09	2.4881e-09	3.87963e-08	1.57914e-07	2.94815e-07	1.13318e-08				8.10634	0.70262
170.857	0.26846	1.29264	2.18032		-12.8	1.72784e-11	2.5314e-07		-12.8	1.82164e-11	2.3061e-10		0.14	7.645e-11	-1.2144	2.619e-10	-1.2145	4.0131e-09		5.97595	8.4e-12		-0.63658	2.274e-10	7.604e-10	1.1427e-09	1.8067e-09	6.5871e-09	1.9522e-07	2.15004e-07		-0.73367	1.25836e-09	1.984e-09	2.81e-09	4.19716e-08	1.71045e-07	3.18282e-07	1.23727e-08				8.10711	0.70075
171.376	0.27388	1.29239	2.18084		-12.6	1.7272e-11	2.4888e-07		-12.6	1.59528e-11	2.0882e-10		0.13	7.382e-11	-1.2345	2.76e-10	-1.2346	4.2968e-09		6.01748	8.8e-12		-0.62656	2.022e-10	7.77e-10	1.1194e-09	1.8098e-09	7.087e-09	1.97413e-07	2.15774e-07		-0.75377	1.43374e-09	2.2031e-09	3.1717e-09	4.53085e-08	1.85945e-07	3.45139e-07	1.35852e-08				8.10789	0.69498
171.895	0.27805	1.26327	2.18166		-12.4	1.76138e-11	2.4508e-07		-12.4	1.48128e-11	2.4276e-10		0.12	7.942e-11	-1.2546	2.691e-10	-1.2547	4.5913e-09		6.05903	8e-12		-0.61653	1.996e-10	7.676e-10	1.1312e-09	1.764e-09	6.8579e-09	1.915e-07	2.09825e-07		-0.77387	1.62622e-09	2.5302e-09	3.6098e-09	4.89719e-08	1.98136e-07	3.71598e-07	1.49599e-08				8.10872	0.69531
172.413	0.28093	1.26393	2.18237		-12.2	1.92868e-11	2.4124e-07		-12.2	1.33078e-11	2.5118e-10		0.11	6.036e-11	-1.2747	2.733e-10	-1.2748	4.8867e-09		6.12042	1.09e-11		-0.60651	2.053e-10	7.175e-10	1.1429e-09	1.8271e-09	6.5697e-09	1.95635e-07	2.07498e-07		-0.79397	1.8415e-09	2.878e-09	4.0832e-09	5.24311e-08	2.12155e-07	3.98381e-07	1.61731e-08				8.1095	0.68976
172.93	0.28257	1.25799	2.18331		-12	1.96054e-11	2.3744e-07		-12	1.13458e-11	2.5227e-10		0.1	5e-11	-1.2948	2.771e-10	-1.29489	5.0679e-09		6.16241	6.9e-12		-0.59648	2.06e-10	6.911e-10	1.1563e-09	1.7582e-09	7.1026e-09	2.01825e-07	2.12723e-07		-0.81407	2.02185e-09	3.287e-09	4.5875e-09	5.58979e-08	2.24575e-07	4.2488e-07	1.75695e-08				8.11033	0.68753
173.448	0.28314	1.28782	2.18376		-11.8	2.0435e-11	2.3332e-07		-11.8	1.27894e-11	2.2016e-10		0.09	4.497e-11	-1.31489	2.045e-10	-1.31499	5.4956e-09		6.20406	6.4e-12		-0.58646	1.927e-10	6.842e-10	1.1416e-09	1.7465e-09	6.7363e-09	1.92041e-07	2.10331e-07		-0.83418	2.22847e-09	3.7681e-09	5.1474e-09	5.96585e-08	2.37346e-07	4.53906e-07	1.90853e-08				8.11111	0.6866
173.967	0.2832	1.30385	2.18384		-11.6	2.04862e-11	2.3104e-07		-11.6	9.574e-12	2.1807e-10		0.08	4.105e-11	-1.33499	2.001e-10	-1.33511	5.8146e-09		6.24561	6.5e-12		-0.57643	1.892e-10	7.037e-10	1.1434e-09	1.7966e-09	6.5883e-09	1.9079e-07	2.08326e-07		-0.85428	2.47531e-09	4.1931e-09	5.6905e-09	6.33416e-08	2.52118e-07	4.81001e-07	2.07516e-08				8.11194	0.6828
174.483	0.28276	1.29148	2.18326		-11.4	2.2182e-11	2.2562e-07		-11.4	1.06586e-11	1.9207e-10		0.07	3.359e-11	-1.35511	2.749e-10	-1.35521	5.9778e-09		6.28714	7.8e-12		-0.56641	1.96e-10	6.925e-10	1.1351e-09	1.721e-09	7.1113e-09	1.94406e-07	2.09144e-07		-0.87437	2.71878e-09	4.6664e-09	6.4012e-09	6.67456e-08	2.6827e-07	5.0666e-07	2.22495e-08				8.11271	0.68096
175.002	0.28143	1.29943	2.1827		-11.2	1.88728e-11	2.2244e-07		-11.2	9.062e-12	1.8972e-10		0.06	2.252e-11	-1.37521	2.752e-10	-1.3753	6.4292e-09		6.32869	8.1e-12		-0.55638	1.922e-10	6.853e-10	1.1437e-09	1.7423e-09	6.7009e-09	1.86518e-07	2.06135e-07		-0.89447	2.93176e-09	5.1676e-09	7.111e-09	7.05746e-08	2.76939e-07	5.3371e-07	2.39428e-08				8.11349	0.67851
175.52	0.27961	1.30412	2.18196		-11	1.76904e-11	2.1826e-07		-11	1.11224e-11	1.6911e-10		0.05	2.35e-11	-1.3953	1.854e-10	-1.39541	6.7469e-09		6.37071	9.5e-12		-0.54636	1.92e-10	6.862e-10	1.0913e-09	1.7736e-09	6.5959e-09	1.86979e-07	1.99488e-07		-0.91458	3.27085e-09	5.7762e-09	7.8591e-09	7.44623e-08	2.89027e-07	5.60078e-07	2.59124e-08				8.11432	0.67582
176.039	0.27797	1.30318	2.18145		-10.8	1.71628e-11	2.1438e-07		-10.8	1.15002e-11	1.6766e-10		0.04	1.839e-11	-1.41541	2.71e-10	-1.41551	7.0882e-09		6.41256	8.7e-12		-0.53633	2.154e-10	6.788e-10	1.0954e-09	1.7321e-09	7.0627e-09	1.9409e-07	1.98042e-07		-0.93468	3.55691e-09	6.3915e-09	8.6336e-09	7.80787e-08	3.0279e-07	5.85261e-07	2.77361e-08				8.1151	0.67222
176.555	0.27855	1.30424	2.18063		-10.6	1.5861e-11	2.1016e-07		-10.6	1.0869e-11	1.6553e-10		0.03	1.048e-11	-1.43551	2.688e-10	-1.43561	7.3989e-09		6.4541	9.1e-12		-0.52631	1.829e-10	6.662e-10	1.076e-09	1.7388e-09	6.5018e-09	1.90835e-07	2.0084e-07		-0.95478	3.87143e-09	7.1803e-09	9.644e-09	8.15139e-08	3.13461e-07	6.17867e-07	2.94413e-08				8.11593	0.66928
177.074	0.27561	1.30444	2.1815		-10.4	1.64164e-11	2.0666e-07		-10.4	1.16642e-11	1.4821e-10		0.02	1.083e-11	-1.45561	2.743e-10	-1.45571	7.6316e-09		6.49563	7.6e-12		-0.51628	1.808e-10	6.735e-10	1.0388e-09	1.78e-09	6.6784e-09	1.86778e-07	1.9545e-07		-0.97488	4.15222e-09	7.7917e-09	1.05858e-08	8.52628e-08	3.25109e-07	6.44029e-07	3.14741e-08				8.11671	0.66667
177.592	0.27368	1.30439	2.18154		-10.2	1.76966e-11	2.0348e-07		-10.2	8.8208e-12	1.477e-10		0.01	4.67e-12	-1.47571	2.76e-10	-1.47581	8.037e-09		6.53717	8.5e-12		-0.50626	1.77e-10	6.716e-10	1.0593e-09	1.7808e-09	6.916e-09	1.86616e-07	1.97471e-07		-0.99498	4.45065e-09	8.6522e-09	1.13901e-08	8.92189e-08	3.36664e-07	6.65275e-07	3.36028e-08				8.11754	0.66378
178.108	0.27199	1.30458	2.18241		-10	1.7823e-11	2.013e-07		-10	1.17928e-11	1.3577e-10		0	1.7e-13	-1.49581	2.69e-10	-1.49591	8.3486e-09		6.59755	9e-13		-0.49623	1.784e-10	6.377e-10	1.0343e-09	1.7732e-09	6.3842e-09	1.76921e-07	1.90686e-07		-1.01507	4.77721e-09	9.3485e-09	1.24904e-08	9.2668e-08	3.46527e-07	6.89458e-07	3.56589e-08				8.11832	0.65677
178.627	0.27145	1.30461	2.18382		-9.8	1.94742e-11	1.9566e-07		-9.8	1.22682e-11	1.3623e-10		-0.01	3.34e-12	-1.51591	2.747e-10	-1.516	8.6588e-09		6.63911	7e-13		-0.48621	1.849e-10	6.411e-10	1.059e-09	1.7565e-09	6.6642e-09	1.82007e-07	1.84074e-07		-1.03518	5.11972e-09	1.03143e-08	1.35556e-08	9.6562e-08	3.54381e-07	7.17071e-07	3.79433e-08				8.11909	0.65639
179.145	0.27201	1.30436	2.18638		-9.6	1.8238e-11	1.9154e-07		-9.6	7.9894e-12	1.304e-10		-0.02	1.019e-11						6.68064	7e-13		-0.47618	1.808e-10	6.28e-10	1.0731e-09	1.6942e-09	6.791e-09	1.83021e-07	1.86226e-07		-1.05528	5.4436e-09	1.10964e-08	1.4892e-08	1.00028e-07	3.64075e-07	7.43992e-07	4.0461e-08				8.11993	0.65498
179.661	0.27369	1.30375	2.18934		-9.4	1.7972e-11	1.8914e-07		-9.4	9.9722e-12	1.1777e-10		-0.03	1.001e-11						6.72301	2.6e-12		-0.46616	1.95e-10	6.377e-10	1.0584e-09	1.7938e-09	6.2711e-09	1.76303e-07	1.86002e-07		-1.07538	5.81052e-09	1.19763e-08	1.62991e-08	1.04201e-07	3.74667e-07	7.67575e-07	4.29167e-08				8.1207	0.65251
180.179	0.27693	1.30175	2.19277		-9.2	1.76944e-11	1.8504e-07		-9.2	6.6584e-12	1.1208e-10		-0.04	2.399e-11						6.76516	2.4e-12		-0.45613	1.921e-10	6.05e-10	1.0593e-09	1.7847e-09	6.668e-09	1.8068e-07	1.80239e-07		-1.09548	6.16133e-09	1.30953e-08	1.76353e-08	1.08215e-07	3.82438e-07	7.9248e-07	4.54483e-08				8.12154	0.64962
180.695	0.28267	1.2999	2.198		-9	1.98662e-11	1.8114e-07		-9	5.006e-12	1.1014e-10		-0.05	2.085e-11						6.80803	1.1e-12		-0.44611	1.755e-10	5.894e-10	1.0528e-09	1.7561e-09	6.7411e-09	1.79366e-07	1.82123e-07		-1.11558	6.54284e-09	1.41894e-08	1.91456e-08	1.12768e-07	3.90531e-07	8.13905e-07	4.84046e-08				8.12231	0.64685
181.214	0.29225	1.29752	2.208		-8.8	2.1487e-11	1.7924e-07		-8.8	3.0496e-12	1.208e-10		-0.06	4.015e-11						6.85041	3.4e-12		-0.43608	1.752e-10	5.741e-10	1.0468e-09	1.717e-09	6.274e-09	1.69767e-07	1.7844e-07		-1.13568	6.9848e-09	1.54269e-08	2.06617e-08	1.16476e-07	4.01628e-07	8.28987e-07	5.14395e-08				8.12309	0.64336
181.732	0.30518	1.29618	2.21806		-8.6	1.81482e-11	1.7442e-07		-8.6	5.3098e-12	1.2114e-10		-0.07	4.897e-11						6.89233	8e-13		-0.42606	1.766e-10	5.917e-10	1.0495e-09	1.7048e-09	6.7907e-09	1.69457e-07	1.69933e-07		-1.15579	7.3665e-09	1.66484e-08	2.2367e-08	1.20616e-07	4.10079e-07	8.46174e-07	5.4381e-08				8.12392	0.64028
182.248	0.32096	1.29285	2.23235		-8.4	1.91238e-11	1.7206e-07		-8.4	2.5696e-12	1.285e-10		-0.08	5.194e-11						6.93386	7e-13		-0.41603	1.83e-10	5.821e-10	1.0387e-09	1.6857e-09	6.3345e-09	1.68312e-07	1.6799e-07		-1.17588	7.8105e-09	1.75774e-08	2.42048e-08	1.2549e-07	4.17206e-07	8.64328e-07	5.76309e-08				8.1247	0.63945
182.766	0.33765	1.2891	2.24146		-8.2	2.1857e-11	1.6874e-07		-8.2	2.0308e-12	1.5891e-10		-0.09	5.392e-11						6.97718	2.1e-12		-0.40601	1.717e-10	5.493e-10	1.0078e-09	1.6741e-09	6.3948e-09	1.65142e-07	1.64602e-07		-1.19598	8.1463e-09	1.89765e-08	2.60054e-08	1.29984e-07	4.26224e-07	8.78748e-07	6.12623e-08				8.12553	0.63789
183.284	0.35952	1.28578	2.26173		-8	2.01068e-11	1.6444e-07		-8	1.3456e-12	1.6007e-10		-0.1	6.947e-11						7.01921	2.7e-12		-0.39598	1.924e-10	5.517e-10	1.0225e-09	1.6486e-09	6.7319e-09	1.61988e-07	1.58636e-07		-1.21608	8.5965e-09	2.02176e-08	2.78885e-08	1.34623e-07	4.34947e-07	8.94863e-07	6.46604e-08				8.1263	0.63316
183.8	0.38516	1.28305	2.2832		-7.8	2.03146e-11	1.613e-07		-7.8	2.108e-13	1.7175e-10		-0.11	8.084e-11						7.06117	1.9e-12		-0.38595	1.655e-10	5.353e-10	9.957e-10	1.6681e-09	6.3402e-09	1.65991e-07	1.59309e-07		-1.23618	9.0146e-09	2.1581e-08	2.98664e-08	1.40171e-07	4.41909e-07	9.18899e-07	6.83917e-08				8.12714	0.62788
184.318	0.42592	1.27979	2.30537		-7.6	1.93956e-11	1.5726e-07		-7.6	1.1796e-12	1.9556e-10		-0.12	1.0797e-10						7.12256	2e-13		-0.37593	1.497e-10	5.411e-10	9.415e-10	1.6557e-09	6.3845e-09	1.5915e-07	1.58558e-07		-1.25628	9.4927e-09	2.31769e-08	3.22252e-08	1.45282e-07	4.50167e-07	9.36963e-07	7.25788e-08				8.12791	0.62815
184.834	0.47305	1.27783	2.3298		-7.4	1.96482e-11	1.5388e-07		-7.4	9.562e-13	2.1437e-10		-0.13	1.0359e-10						7.16409	9e-13		-0.3659	1.427e-10	5.434e-10	9.299e-10	1.6278e-09	6.6274e-09	1.51247e-07	1.53099e-07		-1.27639	9.9249e-09	2.46748e-08	3.45038e-08	1.50064e-07	4.60711e-07	9.50713e-07	7.68191e-08				8.12869	0.62458
185.352	0.52636	1.27608	2.35006		-7.2	1.93474e-11	1.5044e-07		-7.2	1.1584e-12	2.2663e-10		-0.14	1.4111e-10						7.20563	1.4e-12		-0.35588	1.528e-10	5.17e-10	8.854e-10	1.5824e-09	6.1721e-09	1.52307e-07	1.48094e-07		-1.29648	1.03495e-08	2.6356e-08	3.69569e-08	1.56015e-07	4.69573e-07	9.71795e-07	8.06139e-08				8.12952	0.6237
185.87	0.58423	1.27511	2.36764		-7	2.09232e-11	1.479e-07		-7	3.7158e-12	3.1542e-10		-0.15	1.6944e-10						7.24718	2e-13		-0.34585	1.27e-10	4.992e-10	8.79e-10	1.6154e-09	6.242e-09	1.47355e-07	1.46774e-07		-1.31659	1.07795e-08	2.77356e-08	3.90576e-08	1.62136e-07	4.78158e-07	9.86362e-07	8.52543e-08				8.1303	0.61963
186.385	0.63067	1.27526	2.38452		-6.8	2.28432e-11	1.4424e-07		-6.8	4.857e-12	3.6106e-10		-0.16	1.6486e-10						7.28872	1.8e-12		-0.33583	1.239e-10	5.012e-10	8.517e-10	1.5888e-09	6.5066e-09	1.43762e-07	1.39713e-07		-1.33669	1.12139e-08	2.9488e-08	4.16259e-08	1.67905e-07	4.89071e-07	9.97791e-07	9.04939e-08				8.13113	0.61914
186.903	0.68696	1.27582	2.39315		-6.6	2.44856e-11	1.3978e-07		-6.6	2.6404e-12	3.9201e-10		-0.17	1.9868e-10						7.33108	1.9e-12		-0.3258	1.189e-10	5.135e-10	8.485e-10	1.5728e-09	6.0514e-09	1.44515e-07	1.35873e-07		-1.35679	1.16489e-08	3.11169e-08	4.44464e-08	1.7378e-07	4.99822e-07	1.01245e-06	9.4947e-08				8.13191	0.61818
187.419	0.70108	1.27663	2.40623		-6.4	2.30068e-11	1.3708e-07		-6.4	3.0812e-12	5.3349e-10		-0.18	2.1468e-10						7.3736	2.3e-12		-0.31578	1.234e-10	4.719e-10	8.491e-10	1.5355e-09	6.2323e-09	1.45253e-07	1.37565e-07		-1.37688	1.21463e-08	3.32865e-08	4.71067e-08	1.80829e-07	5.06649e-07	1.02782e-06	1.00651e-07				8.13274	0.61628
187.937	0.68099	1.278	2.40419		-6.2	2.38244e-11	1.3448e-07		-6.2	3.2666e-12	6.0275e-10		-0.19	2.4383e-10						7.41557	2e-12		-0.30575	1.413e-10	4.628e-10	8.325e-10	1.4358e-09	6.4199e-09	1.35671e-07	1.33407e-07		-1.39699	1.25728e-08	3.50611e-08	5.00648e-08	1.8706e-07	5.13819e-07	1.04721e-06	1.06351e-07				8.13352	0.61424
188.453	0.65103	1.27959	2.3905		-6	2.37068e-11	1.3108e-07		-6	6.2442e-12	8.0911e-10		-0.2	2.5463e-10						7.45728	9e-13		-0.29573	1.184e-10	4.61e-10	8.298e-10	1.4754e-09	5.9458e-09	1.33193e-07	1.2928e-07		-1.41709	1.3004e-08	3.67354e-08	5.28665e-08	1.93601e-07	5.26539e-07	1.06595e-06	1.12052e-07				8.13429	0.6124
188.97	0.60692	1.2818	2.374		-5.8	2.54124e-11	1.286e-07		-5.8	4.2772e-12	8.1634e-10		-0.21	3.7689e-10						7.49881	3e-13		-0.2857	1.16e-10	4.567e-10	8.41e-10	1.4676e-09	6.2123e-09	1.28296e-07	1.26293e-07		-1.43718	1.34798e-08	3.89173e-08	5.6007e-08	2.01984e-07	5.35876e-07	1.07862e-06	1.17279e-07				8.13513	0.61139
189.488	0.55973	1.28446	2.35098		-5.6	2.65026e-11	1.254e-07		-5.6	4.862e-12	1.03577e-09		-0.22	3.9409e-10						7.54037	5.5e-12		-0.27568	1.152e-10	4.414e-10	8.341e-10	1.4e-09	6.2717e-09	1.24682e-07	1.18597e-07		-1.45729	1.39519e-08	4.09591e-08	5.94188e-08	2.09707e-07	5.45273e-07	1.09071e-06	1.23919e-07				8.1359	0.60985
190.004	0.51092	1.28648	2.32907		-5.4	2.9333e-11	1.2272e-07		-5.4	7.1506e-12	1.2469e-09		-0.23	3.0961e-10						7.60109	8.8e-12		-0.26565	1.099e-10	4.377e-10	8.068e-10	1.4101e-09	5.8187e-09	1.26672e-07	1.17889e-07		-1.47739	1.44367e-08	4.30235e-08	6.2612e-08	2.17124e-07	5.57959e-07	1.10636e-06	1.30182e-07				8.13674	0.60559
190.521	0.46142	1.28849	2.30585		-5.2	3.01394e-11	1.2002e-07		-5.2	7.0668e-12	1.3735e-09		-0.24	3.5854e-10						7.64265	1.04e-11		-0.25563	1.092e-10	4.347e-10	8.07e-10	1.3648e-09	6.1449e-09	1.23674e-07	1.18195e-07		-1.49749	1.49412e-08	4.53272e-08	6.61658e-08	2.26988e-07	5.71266e-07	1.11662e-06	1.36962e-07				8.13751	0.60193
191.037	0.42384	1.29056	2.28182		-5	3.30276e-11	1.178e-07		-5	6.9586e-12	1.4614e-09		-0.25	3.7301e-10						7.68419	1.07e-11		-0.2456	9.94e-11	4.268e-10	8.184e-10	1.3491e-09	6.1593e-09	1.15433e-07	1.14156e-07		-1.51759	1.53952e-08	4.74634e-08	6.98444e-08	2.37266e-07	5.7914e-07	1.12993e-06	1.44942e-07				8.13829	0.59932
191.554	0.38732	1.29241	2.25605		-4.8	3.6682e-11	1.1386e-07		-4.8	4.354e-12	1.6889e-09		-0.26	4.0198e-10						7.72737	7e-12		-0.23558	9.08e-11	4.379e-10	8.017e-10	1.3738e-09	5.7171e-09	1.15584e-07	1.11286e-07		-1.53769	1.58957e-08	5.00877e-08	7.39023e-08	2.45254e-07	5.93751e-07	1.14519e-06	1.52056e-07				8.13912	0.60039
192.07	0.35094	1.29265	2.23468		-4.6	3.80778e-11	1.1238e-07		-4.6	7.9622e-12	1.6975e-09		-0.27	4.581e-10						7.76942	9.2e-12		-0.22555	8.61e-11	4.104e-10	7.529e-10	1.2851e-09	6.0582e-09	1.10835e-07	1.08722e-07		-1.55779	1.63418e-08	5.21062e-08	7.80562e-08	2.5489e-07	6.09329e-07	1.16317e-06	1.59454e-07				8.13989	0.59753
192.587	0.32996	1.2932	2.21596		-4.4	4.139e-11	1.089e-07		-4.4	7.452e-12	1.768e-09		-0.28	4.4978e-10						7.81178	9.5e-12		-0.21553	8.78e-11	3.909e-10	7.474e-10	1.2917e-09	5.913e-09	1.04533e-07	1.03463e-07		-1.57789	1.6853e-08	5.4409e-08	8.20373e-08	2.66446e-07	6.19909e-07	1.17856e-06	1.66613e-07				8.14073	0.59404
193.103	0.30472	1.29416	2.21338		-4.2	4.80448e-11	1.0666e-07		-4.2	4.0424e-12	1.8783e-09		-0.29	5.0489e-10						7.85347	7.7e-12		-0.20551	1.165e-10	4.342e-10	7.721e-10	1.3244e-09	5.8836e-09	1.06528e-07	9.7053e-08		-1.59799	1.73861e-08	5.6738e-08	8.61135e-08	2.75129e-07	6.34638e-07	1.19906e-06	1.75104e-07				8.1415	0.59371
193.62	0.2888	1.2943	2.20266		-4	5.9924e-11	1.042e-07		-4	2.184e-13	2.0066e-09		-0.3	5.4899e-10						7.89577	8.4e-12		-0.19548	9.93e-11	4.085e-10	7.228e-10	1.2529e-09	5.758e-09	1.05973e-07	9.811e-08		-1.61809	1.788e-08	5.9473e-08	9.06445e-08	2.86116e-07	6.508e-07	1.22465e-06	1.83448e-07				8.14234	0.58854
194.136	0.27125	1.2956	2.19502		-3.8	6.45112e-11	1.0064e-07		-3.8	9.856e-13	2.0631e-09		-0.31	5.8698e-10						7.93731	9.9e-12		-0.18545	7.21e-11	3.818e-10	7.275e-10	1.279e-09	5.3509e-09	1.00225e-07	9.5823e-08		-1.6382	1.83745e-08	6.17992e-08	9.5807e-08	2.98403e-07	6.63913e-07	1.24537e-06	1.91674e-07				8.14311	0.58585
194.653	0.26179	1.296	2.18725		-3.6	7.54742e-11	9.94852e-08		-3.6	2.7834e-12	2.1955e-09		-0.32	6.4263e-10						7.97884	7.8e-12		-0.17543	9.61e-11	3.515e-10	6.543e-10	1.2047e-09	5.5926e-09	9.6284e-08	9.1925e-08		-1.65829	1.88624e-08	6.44556e-08	1.0025e-07	3.1044e-07	6.79847e-07	1.25628e-06	2.02322e-07				8.14389	0.58351
195.168	0.25284	1.29627	2.17988		-3.4	7.628e-11	9.65768e-08		-3.4	8.9788e-12	2.2541e-09		-0.33	6.9756e-10						8.02039	9.2e-12		-0.1654	7.2e-11	3.155e-10	5.996e-10	1.1671e-09	5.4181e-09	9.4643e-08	9.2706e-08		-1.6784	1.939e-08	6.72834e-08	1.04909e-07	3.2263e-07	6.99918e-07	1.27805e-06	2.12286e-07				8.14472	0.58175
195.686	0.2479	1.29528	2.17336		-3.2	9.11788e-11	9.4423e-08		-3.2	1.72622e-11	2.4464e-09		-0.34	7.5161e-10						8.06216	8.1e-12		-0.15538	6.34e-11	2.887e-10	5.509e-10	1.1734e-09	5.0598e-09	8.7959e-08	8.8794e-08		-1.6985	1.99382e-08	7.02617e-08	1.10987e-07	3.36275e-07	7.17248e-07	1.29968e-06	2.22321e-07				8.1455	0.57991
196.201	0.24369	1.29243	2.16621		-3	1.10353e-10	9.23672e-08		-3	1.28164e-11	2.4536e-09		-0.35	7.1699e-10						8.12266	9.2e-12		-0.14536	8.4e-11	3.042e-10	5.271e-10	1.1091e-09	5.2653e-09	8.4082e-08	8.2401e-08		-1.71859	2.0498e-08	7.31681e-08	1.15999e-07	3.51069e-07	7.33927e-07	1.31656e-06	2.33029e-07				8.14633	0.57964
196.718	0.23989	1.28938	2.16174		-2.8	1.1423e-10	9.02068e-08		-2.8	5.8428e-12	2.6491e-09		-0.36	8.2653e-10						8.16594	8.1e-12		-0.13533	3.22e-11	2.484e-10	4.742e-10	1.0488e-09	4.9636e-09	8.6126e-08	7.9918e-08		-1.73869	2.09884e-08	7.62284e-08	1.21477e-07	3.66619e-07	7.56228e-07	1.3324e-06	2.44068e-07				8.14711	0.57609
197.234	0.23658	1.28706	2.15728		-2.6	1.2073e-10	8.79598e-08		-2.6	8.5304e-12	2.6921e-09		-0.37	8.205e-10						8.20834	8.1e-12		-0.1253	1.72e-11	2.131e-10	4.284e-10	1.0327e-09	4.6539e-09	8.2664e-08	7.84187e-08		-1.7588	2.14506e-08	7.91642e-08	1.27165e-07	3.82939e-07	7.78549e-07	1.35087e-06	2.54059e-07				8.14794	0.57029
197.751	0.23349	1.28499	2.15457		-2.4	1.2297e-10	8.60454e-08		-2.4	4.10674e-11	2.7408e-09		-0.38	9.4489e-10						8.25048	9.2e-12		-0.11528	1.06e-11	1.756e-10	3.723e-10	9.284e-10	4.8483e-09	8.0681e-08	7.62271e-08		-1.77889	2.19975e-08	8.26438e-08	1.32891e-07	3.98651e-07	7.99026e-07	1.37729e-06	2.67011e-07				8.14872	0.56768
198.266	0.23076	1.28338	2.15386		-2.2	1.4988e-10	8.39118e-08		-2.2	5.24228e-11	2.7443e-09		-0.39	9.7134e-10						8.29312	9.7e-12		-0.10525	2.22e-11	1.636e-10	3.236e-10	8.725e-10	4.4898e-09	8.1737e-08	7.45167e-08		-1.79899	2.26549e-08	8.59436e-08	1.38605e-07	4.16124e-07	8.19429e-07	1.39576e-06	2.79882e-07				8.14949	0.57221
198.781	0.22811	1.28367	2.14991		-2	1.5935e-10	8.1403e-08		-2	6.8626e-11	3.0133e-09		-0.4	9.8058e-10						8.33525	9.31e-12		-0.09523	5e-11	9.51e-11	2.746e-10	8.352e-10	4.2347e-09	7.4531e-08	7.1708e-08		-1.81909	2.31607e-08	8.93772e-08	1.45387e-07	4.31852e-07	8.45811e-07	1.42248e-06	2.92637e-07				8.15033	0.56947
199.298	0.22582	1.28494	2.14717		-1.8	1.4618e-10	7.94378e-08		-1.8	8.82052e-11	3.11e-09		-0.41	1.0712e-09						8.37695	7.9e-12		-0.0852	6.73e-11	5.06e-11	2.284e-10	7.306e-10	4.3428e-09	7.33853e-08	6.97107e-08		-1.8392	2.36867e-08	9.3153e-08	1.52223e-07	4.51939e-07	8.7293e-07	1.44555e-06	3.06616e-07				8.1511	0.56287
199.813	0.22356	1.28559	2.14564		-1.6	1.7409e-10	7.7584e-08		-1.6	1.2428e-10	3.1864e-09		-0.42	1.08704e-09						8.41848	7.4e-12		-0.07518	5.52e-11	2.99e-11	1.738e-10	6.837e-10	3.9577e-09	7.05144e-08	6.61379e-08		-1.8593	2.42154e-08	9.675e-08	1.59384e-07	4.72239e-07	9.00571e-07	1.46967e-06	3.21045e-07				8.15193	0.56301
200.33	0.22185	1.28593	2.14457		-1.4	1.8475e-10	7.55222e-08		-1.4	1.3689e-10	3.2622e-09		-0.43	1.205e-09						8.46002	1.05e-11		-0.06516	7.1e-11	2.8e-12	1.188e-10	6.239e-10	3.7676e-09	6.69179e-08	6.45258e-08		-1.8794	2.47823e-08	1.00487e-07	1.67407e-07	4.93496e-07	9.3194e-07	1.50227e-06	3.35039e-07				8.15271	0.55949
200.845	0.21993	1.28687	2.14388		-1.2	1.8921e-10	7.35384e-08		-1.2	1.3354e-10	3.3079e-09		-0.44	1.1644e-09						8.50154	1.05e-11		-0.05513	1.112e-10	1.2e-11	9.9e-11	5.606e-10	3.8021e-09	6.62051e-08	6.26932e-08		-1.8995	2.52959e-08	1.04193e-07	1.74886e-07	5.15153e-07	9.66507e-07	1.53589e-06	3.49381e-07				8.15354	0.55619
201.362	0.21703	1.28888	2.14326		-1	2.4903e-10	7.21718e-08		-1	1.5581e-10	3.3119e-09		-0.45	1.2712e-09						8.5432	8.3e-12		-0.0451	1.271e-10	5.53e-11	3.39e-11	4.926e-10	3.4097e-09	6.35215e-08	5.92034e-08		-1.9196	2.58857e-08	1.07771e-07	1.82602e-07	5.39264e-07	9.99296e-07	1.56251e-06	3.66243e-07				8.15432	0.55377
201.877	0.21624	1.2917	2.14286		-0.8	2.378e-10	7.02504e-08		-0.8	2.2644e-10	3.3327e-09		-0.46	1.3055e-09						8.60467	2e-12		-0.03508	1.19e-10	8.28e-11	5.8e-12	4.252e-10	3.287e-09	6.06315e-08	5.79033e-08		-1.9397	2.6421e-08	1.115e-07	1.91364e-07	5.6348e-07	1.03613e-06	1.59814e-06	3.82066e-07				8.15509	0.55589
202.392	0.21571	1.29368	2.14258		-0.6	2.3615e-10	6.85076e-08		-0.6	2.123e-10	3.3835e-09		-0.47	1.4131e-09						8.6462	1.8e-12		-0.02505	1.586e-10	8.37e-11	3.78e-11	3.374e-10	3.2493e-09	5.95998e-08	5.60589e-08		-1.9598	2.69575e-08	1.15386e-07	2.01083e-07	5.88845e-07	1.07227e-06	1.63629e-06	3.99904e-07				8.15593	0.55314
202.909	0.21532	1.29614	2.14244		-0.4	3.3745e-10	6.65868e-08		-0.4	2.5526e-10	3.4067e-09		-0.48	1.5886e-09						8.68888	1.6e-12		-0.01503	1.741e-10	1.314e-10	6.96e-11	3.19e-10	2.8823e-09	5.65093e-08	5.31775e-08		-1.9799	2.74275e-08	1.19369e-07	2.11179e-07	6.19097e-07	1.10853e-06	1.66959e-06	4.18199e-07				8.1567	0.54615
203.424	0.215	1.29818	2.14238		-0.2	4.5379e-10	6.50872e-08		-0.2	2.6894e-10	3.4356e-09		-0.49	1.4803e-09						8.731	1.8e-12		-0.00501	1.63e-10	1.621e-10	1.018e-10	2.671e-10	2.7698e-09	5.42059e-08	5.17983e-08		-2	2.79878e-08	1.23522e-07	2.21258e-07	6.50245e-07	1.15308e-06	1.71444e-06	4.36967e-07				8.15754	0.54665
203.941	0.21487	1.29901	2.14188		0	3.6976e-10	6.34502e-08		0	2.9811e-10	3.4684e-09		-0.5	1.6098e-09						8.77271	1.7e-12		0.00502	2.017e-10	1.871e-10	1.664e-10	1.43e-10	2.7036e-09	5.32685e-08	4.96787e-08		--		--	--	--	--	--	--				8.15831	0.54756
204.456	0.21471	1.30049	2.14086		0.2	3.997e-10	6.19202e-08		0.2	3.1473e-10	3.5116e-09		-0.51	1.756e-09						8.81457	7e-13		0.01505	2.171e-10	1.939e-10	2.014e-10	1.297e-10	2.3763e-09	5.0278e-08	4.6879e-08													8.15909	0.54104
204.971	0.21474	1.30119	2.14217		0.4	4.7568e-10	6.03348e-08		0.4	3.1323e-10	3.5596e-09		-0.52	1.6799e-09						8.8561	1e-12		0.02507	2.169e-10	2.397e-10	2.524e-10	3.19e-11	2.3356e-09	4.83069e-08	4.54871e-08													8.15992	0.54022
205.487	0.21469	1.3027	2.14262		0.6	5.3914e-10	5.89822e-08		0.6	2.9386e-10	3.5926e-09		-0.53	1.7874e-09						8.89764	2e-12		0.0351	2.465e-10	2.465e-10	2.763e-10	2.06e-11	2.0176e-09	4.7445e-08	4.32767e-08													8.1607	0.53752
206.002	0.21478	1.3018	2.14296		0.8	7.6504e-10	5.7616e-08		0.8	2.7321e-10	3.6442e-09		-0.54	1.8593e-09						8.93916	2e-13		0.04512	2.723e-10	2.897e-10	3.366e-10	8.17e-11	1.8675e-09	4.44117e-08	4.10375e-08													8.16153	0.53568
206.519	0.21479	1.3018	2.14347		1	9.7946e-10	5.62126e-08		1	2.6742e-10	3.6997e-09		-0.55	1.9555e-09						8.98097	1.6e-12		0.05515	3.026e-10	3.004e-10	3.873e-10	1.679e-10	1.8353e-09	4.26173e-08	3.96946e-08													8.16231	0.53191
207.034	0.21487	1.30258	2.14506		1.2	1.4685e-09	5.50388e-08		1.2	2.5495e-10	3.7613e-09		-0.56	1.9716e-09						9.02307	7e-13		0.06517	3.262e-10	3.589e-10	4.275e-10	1.899e-10	1.4676e-09	4.1503e-08	3.76785e-08													8.16314	0.53054
207.548	0.21488	1.30281	2.14541		1.4	2.345e-09	5.39752e-08		1.4	2.3928e-10	3.8e-09		-0.57	1.9538e-09						9.06483	2.1e-12		0.07519	3.189e-10	3.949e-10	5.122e-10	2.762e-10	1.3842e-09	3.89535e-08	3.56981e-08													8.16392	0.52895
208.065	0.21488	1.30196	2.14551		1.6	3.907e-09	5.28048e-08		1.6	2.1098e-10	3.8402e-09		-0.58	2.0085e-09						9.12717	2e-12		0.08522	3.972e-10	4.359e-10	5.589e-10	3.963e-10	1.263e-09	3.75128e-08	3.46984e-08													8.16469	0.52746
208.579	0.21486	1.30126	2.14565		1.8	6.8866e-09	5.14746e-08		1.8	1.8766e-10	3.8738e-09		-0.59	2.0023e-09						9.16872	1.4e-12		0.09525	4.256e-10	4.576e-10	6.3e-10	4.718e-10	9.454e-10	3.61321e-08	3.27303e-08													8.16552	0.52433
209.094	0.21471	1.30005	2.14491		2	1.38212e-08	5.03008e-08		2	1.5647e-10	3.9013e-09		-0.6	2.1153e-09						9.21027	1.8e-12		0.10527	4.706e-10	5.313e-10	7.021e-10	5.363e-10	8.087e-10	3.32722e-08	3.08194e-08													8.1663	0.52408
209.611	0.21395	1.29881	2.14386		2.2	2.54576e-08	4.91438e-08		2.2	1.2424e-10	3.9232e-09		-0.61	2.1671e-09						9.253	1.2e-12		0.11529	4.895e-10	5.878e-10	7.745e-10	6.406e-10	6.919e-10	3.24047e-08	3.01501e-08													8.16713	0.52238
210.125	0.21344	1.29882	2.14285		2.4	4.56218e-08	4.8186e-08		2.4	1.0764e-10	3.9274e-09		-0.62	2.1043e-09						9.29455	5e-13		0.12532	5.709e-10	6.358e-10	8.427e-10	7.424e-10	3.8e-10	3.12179e-08	2.79499e-08													8.16791	0.5152
210.639	0.21277	1.29903	2.14111		2.6	8.17606e-08	4.69224e-08		2.6	1.0708e-10	3.9517e-09		-0.63	2.126e-09						9.33608	1.4e-12		0.13535	6.293e-10	7.237e-10	9.406e-10	8.952e-10	2.413e-10	2.93725e-08	2.70098e-08													8.16874	0.5124
211.156	0.21206	1.29871	2.13993		2.8	1.4004e-07	4.59164e-08		2.8	1.1329e-10	3.9845e-09		-0.64	2.0359e-09						9.3776	6e-13		0.14537	6.859e-10	7.918e-10	1.102e-09	1.0019e-09	9.76e-11	2.74027e-08	2.54485e-08													8.16952	0.5108
211.67	0.21108	1.30013	2.13844		3	2.2958e-07	4.4827e-08		3	1.1513e-10	4.0494e-09		-0.65	2.1384e-09						9.41928	2e-13		0.1554	7.79e-10	8.868e-10	1.1728e-09	1.106e-09	2.342e-10	2.65765e-08	2.38696e-08													8.17029	0.51025
212.185	0.21026	1.30122	2.13734		3.2	3.7158e-07	4.39178e-08		3.2	1.0367e-10	4.0409e-09		-0.66	2.1096e-09						9.46131	1.4e-12		0.16542	8.624e-10	9.522e-10	1.3133e-09	1.246e-09	3.921e-10	2.47663e-08	2.26212e-08													8.17113	0.51012
212.701	0.20944	1.30151	2.13686		3.4	5.9324e-07	4.27406e-08		3.4	6.96204e-11	4.0105e-09		-0.67	2.163e-09						9.50297	2.1e-12		0.17545	9.414e-10	1.0503e-09	1.4167e-09	1.3762e-09	6.403e-10	2.29254e-08	2.0582e-08													8.1719	0.51155
213.215	0.20769	1.3031	2.13631		3.6	8.9864e-07	4.16328e-08		3.6	3.54914e-11	4.0196e-09		-0.68	2.2205e-09						9.54464	2.1e-12		0.18547	1.0067e-09	1.167e-09	1.5698e-09	1.5353e-09	8.646e-10	2.19477e-08	1.93149e-08													8.17274	0.50561
213.73	0.20677	1.3045	2.13599		3.8	1.5346e-06	4.097e-08		3.8	1.49662e-11	4.0668e-09		-0.69	2.2394e-09						9.60833	7.7e-12		0.1955	1.1221e-09	1.2897e-09	1.7194e-09	1.6901e-09	1.0346e-09	1.98914e-08	1.78256e-08													8.17351	0.50071
214.246	0.20664	1.30561	2.13665		4	2.159e-06	4.01976e-08		4	3.3434e-12	4.1049e-09		-0.7	2.1594e-09						9.65069	1.15e-11		0.20552	1.2316e-09	1.4026e-09	1.8223e-09	1.8276e-09	1.2779e-09	1.82202e-08	1.61433e-08													8.17429	0.50052
214.76	0.20567	1.30418	2.13693		4.2	2.9753e-06	3.90338e-08		4.2	4.0342e-12	4.1077e-09		-0.71	2.3195e-09						9.69258	9.2e-12		0.21554	1.3159e-09	1.5267e-09	1.9847e-09	2.027e-09	1.5585e-09	1.73706e-08	1.48529e-08													8.17512	0.50036
215.275	0.20466	1.30208	2.13698		4.4	3.999e-06	3.82996e-08		4.4	6.4018e-12	4.0855e-09		-0.72	2.5005e-09						9.73429	9.4e-12		0.22557	1.5026e-09	1.6648e-09	2.1462e-09	2.2236e-09	1.7742e-09	1.57205e-08	1.4e-08													8.1759	0.49695
215.789	0.20367	1.30065	2.1371		4.6	5.2396e-06	3.76802e-08		4.6	6.8954e-12	4.0628e-09		-0.73	2.3667e-09						9.77753	1e-11		0.2356	1.6249e-09	1.7911e-09	2.3471e-09	2.4446e-09	2.0598e-09	1.42448e-08	1.24627e-08													8.17673	0.49593
216.305	0.20267	1.29734	2.13775		4.8	6.7816e-06	3.678e-08		4.8	6.6696e-12	4.0533e-09		-0.74	2.3589e-09						9.81954	1e-11		0.24562	1.6787e-09	1.9118e-09	2.4849e-09	2.583e-09	2.3146e-09	1.29684e-08	1.14079e-08													8.17751	0.49041
216.819	0.20167	1.29548	2.13841		5	8.5841e-06	3.61458e-08		5	6.0692e-12	4.031e-09		-0.75	2.5425e-09						9.86196	9.8e-12		0.25565	1.8214e-09	2.1032e-09	2.6017e-09	2.7942e-09	2.5375e-09	1.11442e-08	1.05597e-08													8.17834	0.49376
217.333	0.20072	1.29431	2.13936		5.2	1.063e-05	3.54126e-08		5.2	5.5636e-12	4.0778e-09		-0.76	2.5578e-09						9.9045	9.2e-12		0.26567	1.978e-09	2.2734e-09	2.8194e-09	2.9875e-09	2.9023e-09	1.03113e-08	9.1458e-09													8.17911	0.49159
217.847	0.19976	1.29288	2.1394		5.4	1.3688e-05	3.46298e-08		5.4	5.0676e-12	4.0378e-09		-0.77	2.5242e-09						9.94682	1e-11		0.2757	2.1368e-09	2.4143e-09	2.9997e-09	3.1791e-09	3.1879e-09	9.3265e-09	8.2911e-09													8.17989	0.48796
218.363	0.1989	1.29277	2.13963		5.6	1.6216e-05	3.3914e-08		5.6	4.8156e-12	4.0309e-09		-0.78	2.5465e-09						9.98861	9.6e-12		0.28572	2.2818e-09	2.5501e-09	3.1972e-09	3.3867e-09	3.4878e-09	7.8303e-09	7.1782e-09													8.18072	0.48334
218.877	0.19801	1.29161	2.13968		5.8	1.8974e-05	3.32998e-08		5.8	3.5526e-12	4.0172e-09		-0.79	2.5898e-09						10.0309	9.2e-12		0.29575	2.4497e-09	2.6993e-09	3.3715e-09	3.677e-09	3.7776e-09	6.8223e-09	6.0588e-09													8.1815	0.48634
219.391	0.19727	1.29055	2.13921		6	2.1888e-05	3.25398e-08		6	1.967e-12	3.9476e-09		-0.8	2.5554e-09						10.0724	9.6e-12		0.30577	2.6059e-09	2.9155e-09	3.5712e-09	3.9283e-09	4.0612e-09	6.319e-09	5.1351e-09													8.18233	0.48059
219.905	0.19652	1.28939	2.1385		6.2	2.503e-05	3.19944e-08		6.2	6.78e-14	3.9576e-09		-0.81	2.4951e-09						10.1306	8.8e-12		0.3158	2.7947e-09	3.0877e-09	3.7679e-09	4.1088e-09	4.2726e-09	5.0707e-09	4.2727e-09													8.18311	0.4812
220.421	0.19596	1.28943	2.13829		6.4	2.8408e-05	3.12164e-08		6.4	2.2746e-12	3.8782e-09		-0.82	2.6299e-09						10.1731	8.8e-12		0.32582	2.9287e-09	3.2309e-09	3.9724e-09	4.3422e-09	4.6047e-09	3.8035e-09	3.4991e-09													8.18394	0.47419
220.935	0.19786	1.29025	2.13745		6.6	3.1784e-05	3.08436e-08		6.6	6.0184e-12	3.8693e-09		-0.83	2.6302e-09						10.2151	8.3e-12		0.33585	3.0931e-09	3.4091e-09	4.1998e-09	4.6059e-09	4.9115e-09	3.1462e-09	2.7468e-09													8.18472	0.47738
221.449	0.19863	1.29138	2.13874		6.8	3.5272e-05	3.0139e-08		6.8	8.9962e-12	3.8116e-09		-0.84	2.5351e-09						10.2568	7.2e-12		0.34587	3.2866e-09	3.6232e-09	4.4336e-09	4.8774e-09	5.3046e-09	2.0836e-09	1.6017e-09													8.18549	0.47141
221.963	0.2005	1.29366	2.13932		7	3.8872e-05	2.95632e-08		7	1.34252e-11	3.8215e-09		-0.85	2.6623e-09						10.2983	8.9e-12		0.3559	3.4604e-09	3.8372e-09	4.5955e-09	5.088e-09	5.6689e-09	1.3481e-09	1.0574e-09													8.18633	0.47138
222.479	0.20267	1.29504	2.14144		7.2	4.2516e-05	2.90586e-08		7.2	1.87854e-11	3.7777e-09		-0.86	2.736e-09						10.3418	9.1e-12		0.36592	3.616e-09	4.0573e-09	4.8402e-09	5.3382e-09	6.0045e-09	2.424e-10	4.444e-10													8.1871	0.46982
222.992	0.20511	1.29636	2.14355		7.4	4.6158e-05	2.84292e-08		7.4	2.5115e-11	3.7264e-09		-0.87	2.5906e-09						10.3838	8.3e-12		0.37595	3.7907e-09	4.255e-09	5.0571e-09	5.5253e-09	6.3557e-09	4.695e-10	4.288e-10													8.18794	0.46814
223.506	0.2077	1.29882	2.14652		7.6	4.9916e-05	2.7962e-08		7.6	3.52876e-11	3.6718e-09		-0.88	2.6466e-09						10.4254	9.1e-12		0.38597	3.9654e-09	4.461e-09	5.3053e-09	5.7846e-09	6.6958e-09	1.0944e-09	1.2627e-09													8.18871	0.4677
224.02	0.21053	1.30064	2.15241		7.8	5.374e-05	2.73974e-08		7.8	4.61142e-11	3.6577e-09		-0.89	2.711e-09						10.4669	6.6e-12		0.396	4.1457e-09	4.634e-09	5.6334e-09	6.0319e-09	7.1721e-09	2.0757e-09	1.9649e-09													8.18949	0.46413
224.533	0.21282	1.30046	2.15211		8	5.7516e-05	2.69556e-08		8	6.02118e-11	3.6588e-09		-0.9	2.6942e-09						10.5085	1.1e-11		0.40603	4.3328e-09	4.9024e-09	5.7849e-09	6.3655e-09	7.4615e-09	2.4979e-09	2.9107e-09													8.19032	0.46217
225.049	0.21465	1.29778	2.14992		8.2	6.13e-05	2.64366e-08		8.2	8.12786e-11	3.6098e-09		-0.91	2.7364e-09						10.55	8.5e-12		0.41605	4.5379e-09	5.0878e-09	6.0815e-09	6.6955e-09	7.7359e-09	3.2707e-09	3.6411e-09													8.19109	0.45742
225.563	0.2162	1.29762	2.14775		8.4	6.4968e-05	2.59228e-08		8.4	1.05369e-10	3.5627e-09		-0.92	2.7698e-09						10.6115	2e-12		0.42608	4.686e-09	5.271e-09	6.366e-09	6.9787e-09	8.0582e-09	4.0952e-09	4.3451e-09													8.19193	0.45846
226.076	0.21438	1.29984	2.143		8.6	6.872e-05	2.54132e-08		8.6	1.509e-10	3.5142e-09		-0.93	2.7685e-09						10.6532	2.8e-12		0.4361	4.8713e-09	5.4291e-09	6.6984e-09	7.3257e-09	8.5038e-09	4.8161e-09	5.1041e-09													8.1927	0.45571
226.59	0.21295	1.3006	2.14013		8.8	7.2434e-05	2.48676e-08		8.8	1.7396e-10	3.4587e-09		-0.94	2.9154e-09						10.6959	3.1e-12		0.44613	5.0881e-09	5.6502e-09	6.9441e-09	7.5455e-09	8.8777e-09	5.493e-09	5.6496e-09													8.19354	0.45187
227.103	0.21102	1.30136	2.13756		9	7.6014e-05	2.44052e-08		9	1.9805e-10	3.3653e-09		-0.95	2.7878e-09						10.7381	7e-13		0.45615	5.2445e-09	5.9253e-09	7.1563e-09	7.8447e-09	9.2696e-09	6.6623e-09	6.494e-09													8.19431	0.45
227.617	0.20883	1.30183	2.13626		9.2	7.9704e-05	2.38646e-08		9.2	2.2033e-10	3.3291e-09		-0.96	2.7503e-09						10.7797	1.2e-12		0.46618	5.42e-09	6.1809e-09	7.5328e-09	8.2511e-09	9.7711e-09	7.4535e-09	7.4381e-09													8.19509	0.44928
228.13	0.20648	1.30039	2.13482		9.4	8.3368e-05	2.3471e-08		9.4	2.5409e-10	3.2818e-09		-0.97	2.8383e-09						10.8212	1e-13		0.4762	5.6856e-09	6.568e-09	7.9559e-09	8.4706e-09	1.01581e-08	8.2016e-09	8.207e-09													8.19592	0.44802
228.646	0.20416	1.29642	2.13368		9.6	8.7144e-05	2.29416e-08		9.6	2.8503e-10	3.2497e-09		-0.98	2.7041e-09						10.8627	4e-13		0.48623	5.8347e-09	6.7562e-09	8.3163e-09	8.8851e-09	1.04378e-08	8.8134e-09	9.1357e-09													8.1967	0.44865
229.159	0.20201	1.29215	2.13375		9.8	9.0902e-05	2.24114e-08		9.8	3.2247e-10	3.2282e-09		-0.99	2.8634e-09						10.9043	1.3e-12		0.49625	6.0089e-09	7.0043e-09	8.5522e-09	9.3578e-09	1.08496e-08	9.6461e-09	9.595e-09													8.19753	0.45211
229.673	0.20018	1.28914	2.13293		10	9.4514e-05	2.18728e-08		10	3.7061e-10	3.1685e-09		-1	2.9635e-09						10.9462	1.5e-12		0.50628	6.2508e-09	7.2581e-09	8.8373e-09	9.5459e-09	1.15454e-08	1.04426e-08	1.02966e-08													8.19831	0.44579
230.186	0.19866	1.28845	2.13298		10.2	9.7842e-05	2.14038e-08		10.2	4.1837e-10	3.0693e-09		-1.01	2.8298e-09						10.9882	1.2e-12		0.51629	6.4501e-09	7.5115e-09	9.2239e-09	9.9697e-09	1.19601e-08	1.18055e-08	1.1245e-08													8.19914	0.44095
230.699	0.19861	1.28943	2.13309		10.4	0.000101382	2.09864e-08		10.4	4.6596e-10	3.0318e-09		-1.02	2.9843e-09						11.0311	2.2e-12		0.52633	6.7057e-09	7.7904e-09	9.4546e-09	1.04366e-08	1.24731e-08	1.23012e-08	1.23069e-08													8.19992	0.44076
231.213	0.19878	1.29112	2.1332		10.6	0.00010495	2.04366e-08		10.6	5.2346e-10	2.9598e-09		-1.03	2.9662e-09						11.0734	1.3e-12		0.53634	6.7934e-09	8.0078e-09	9.856e-09	1.07995e-08	1.30799e-08	1.34089e-08	1.32403e-08													8.20069	0.43922
231.726	0.19938	1.28981	2.1338		10.8	0.000108464	1.99346e-08		10.8	5.7301e-10	2.9166e-09		-1.04	2.961e-09						11.1332	2.8e-12		0.54638	6.9921e-09	8.3028e-09	1.01604e-08	1.12283e-08	1.35506e-08	1.4039e-08	1.42288e-08													8.20153	0.43768
232.239	0.20024	1.28868	2.13504		11	0.000111856	1.95254e-08		11	6.2346e-10	2.8578e-09		-1.05	3.0784e-09						11.1747	1.6e-12		0.5564	7.3511e-09	8.6062e-09	1.04948e-08	1.17536e-08	1.39291e-08	1.46256e-08	1.56884e-08													8.2023	0.43609
232.755	0.20139	1.28775	2.1354		11.2	0.00011682	1.88958e-08		11.2	6.7626e-10	2.8437e-09		-1.06	3.1782e-09						11.2163	2e-13		0.56643	7.58e-09	9.0904e-09	1.0803e-08	1.19817e-08	1.4536e-08	1.60792e-08	1.67687e-08													8.20314	0.43345
233.268	0.20253	1.28661	2.13577		11.4	0.00012002	1.85544e-08		11.4	7.1832e-10	2.7784e-09		-1.07	2.9331e-09						11.2578	1.1e-12		0.57645	7.8515e-09	9.2137e-09	1.10936e-08	1.24963e-08	1.47744e-08	1.72919e-08	1.77354e-08													8.20391	0.4299
233.781	0.20347	1.28602	2.13672		11.6	0.00012322	1.81056e-08		11.6	7.5443e-10	2.715e-09		-1.08	3.1095e-09						11.3012	--		0.58648	8.147e-09	9.5853e-09	1.14461e-08	1.30157e-08	1.53497e-08	1.80125e-08	1.83688e-08													8.20474	0.4301
234.294	0.20433	1.28821	2.13673		11.8	0.0001266	1.75462e-08		11.8	7.764e-10	2.6808e-09		-1.09	3.1153e-09						11.3437	--		0.5965	8.3373e-09	9.91e-09	1.18045e-08	1.34423e-08	1.57e-08	1.91323e-08	1.94653e-08													8.20552	0.42845
234.807	0.20484	1.28764	2.13636		12	0.00012988	1.7028e-08		12	7.9087e-10	2.6242e-09		-1.1	3.1068e-09						11.3866	--		0.60653	8.5842e-09	1.02001e-08	1.20911e-08	1.40134e-08	1.65055e-08	2.06069e-08	2.03011e-08													8.20629	0.42531
235.32	0.20396	1.28788	2.13545		12.2	0.00013308	1.6615e-08		12.2	8.043e-10	2.5518e-09		-1.11	3.1486e-09						11.4285	--		0.61655	8.8096e-09	1.04429e-08	1.23959e-08	1.45027e-08	1.70816e-08	2.17276e-08	2.13179e-08													8.20713	0.42221
235.833	0.20285	1.28814	2.13544		12.4	0.00013648	1.6211e-08		12.4	8.118e-10	2.4985e-09		-1.12	3.1013e-09						11.47	8e-13		0.62657	9.1771e-09	1.07036e-08	1.29358e-08	1.46935e-08	1.76442e-08	2.29373e-08	2.27797e-08													8.2079	0.42254
236.346	0.20157	1.2877	2.13501		12.6	0.0001397	1.56952e-08		12.6	8.155e-10	2.4385e-09		-1.13	3.0785e-09						11.5133	1e-13		0.6366	9.4011e-09	1.1133e-08	1.34065e-08	1.53643e-08	1.82012e-08	2.45258e-08	2.40654e-08													8.20874	0.41932
236.859	0.19991	1.28698	2.13435		12.8	0.00014292	1.52522e-08		12.8	8.1604e-10	2.3778e-09		-1.14	3.0977e-09						11.5548	5e-13		0.64663	9.6867e-09	1.13447e-08	1.37292e-08	1.59332e-08	1.91873e-08	2.57921e-08	2.51134e-08													8.20951	0.41962
237.372	0.19859	1.28699	2.13309		13	0.00014606	1.48014e-08		13	8.1433e-10	2.317e-09		-1.15	3.1372e-09						11.6162	2.4e-12		0.65665	9.969e-09	1.17201e-08	1.42024e-08	1.61951e-08	1.96248e-08	2.73559e-08	2.65728e-08													8.21029	0.41715
237.885	0.19715	1.28772	2.13209		13.2	0.00014944	1.4296e-08		13.2	8.1148e-10	2.2783e-09		-1.16	3.0781e-09						11.6587	8e-13		0.66668	1.0202e-08	1.20143e-08	1.45612e-08	1.69078e-08	1.99751e-08	2.9535e-08	2.82146e-08													8.21112	0.41555
238.398	0.19569	1.28891	2.13178		13.4	0.00015262	1.39338e-08		13.4	8.0889e-10	2.2159e-09		-1.17	3.2938e-09						11.7017	1e-12		0.6767	1.03976e-08	1.21951e-08	1.49516e-08	1.72237e-08	2.09323e-08	3.03942e-08	3.00458e-08													8.2119	0.4094
238.911	0.19447	1.29001	2.13172		13.6	0.00015594	1.35232e-08		13.6	8.0222e-10	2.1442e-09		-1.18	3.3258e-09						11.7449	3.1e-12		0.68673	1.07324e-08	1.25275e-08	1.54626e-08	1.78254e-08	2.15152e-08	3.20587e-08	3.10218e-08													8.21273	0.41289
239.424	0.19332	1.29083	2.13234		13.8	0.0001593	1.29898e-08		13.8	7.9874e-10	2.0918e-09		-1.19	3.2558e-09						11.7876	4e-13		0.69675	1.09136e-08	1.29814e-08	1.5756e-08	1.8252e-08	2.19402e-08	3.37768e-08	3.28465e-08													8.21351	0.41047
239.937	0.19223	1.29113	2.13309		14	0.00016262	1.26392e-08		14	7.8704e-10	2.043e-09		-1.2	3.3367e-09						11.8296	1.2e-12		0.70678	1.10958e-08	1.316e-08	1.62031e-08	1.86565e-08	2.2846e-08	3.45307e-08	3.45553e-08													8.21434	0.41102
240.45	0.1912	1.29111	2.13378		14.2	0.00016566	1.22316e-08		14.2	7.7797e-10	1.9969e-09		-1.21	3.2818e-09						11.8715	1.8e-12		0.7168	1.13144e-08	1.36694e-08	1.67548e-08	1.94405e-08	2.3792e-08	3.64541e-08	3.62491e-08													8.21512	0.40643
240.962	0.19187	1.29213	2.13513		14.4	0.00016884	1.18646e-08		14.4	7.6358e-10	1.9345e-09		-1.22	3.4045e-09						11.9137	4e-13		0.72683	1.15592e-08	1.40118e-08	1.72272e-08	1.99921e-08	2.45617e-08	3.84198e-08	3.74087e-08													8.21589	0.40788
241.475	0.19355	1.29523	2.13575		14.6	0.00017208	1.14318e-08		14.6	7.4988e-10	1.8803e-09		-1.23	3.3679e-09						11.9553	4e-13		0.73685	1.17976e-08	1.42468e-08	1.75209e-08	2.0703e-08	2.52764e-08	3.99409e-08	3.89573e-08													8.21672	0.40208
241.988	0.19522	1.29934	2.13651		14.8	0.00017534	1.10174e-08		14.8	7.3901e-10	1.8348e-09		-1.24	3.3935e-09						11.9968	1.1e-12		0.74687	1.20927e-08	1.448e-08	1.81414e-08	2.15091e-08	2.60756e-08	4.18518e-08	4.02093e-08													8.2175	0.40222
242.5	0.19701	1.30441	2.13735		15	0.00017866	1.07068e-08		15	7.2616e-10	1.7764e-09		-1.25	3.3313e-09						12.0388	7e-13		0.75689	1.24482e-08	1.49191e-08	1.86569e-08	2.17621e-08	2.67713e-08	4.31321e-08	4.25552e-08													8.21833	0.39997
243.013	0.19883	1.30694	2.13776		15.2	0.000182	1.03554e-08		15.2	7.1317e-10	1.7364e-09		-1.26	3.3101e-09						12.0811	2e-12		0.76693	1.28601e-08	1.52889e-08	1.91803e-08	2.21774e-08	2.74064e-08	4.43938e-08	4.46316e-08													8.21911	0.40137
243.526	0.20063	1.31145	2.13772		15.4	0.00018538	1.00086e-08		15.4	7.0298e-10	1.6945e-09		-1.27	3.4115e-09						12.138	1e-13		0.77695	1.3099e-08	1.54794e-08	1.9709e-08	2.30225e-08	2.86202e-08	4.63934e-08	4.65955e-08													8.21994	0.39865
244.038	0.20243	1.31364	2.13851		15.6	0.00018854	9.6959e-09		15.6	6.8911e-10	1.6517e-09		-1.28	3.4249e-09						12.1806	7e-13		0.78698	1.32968e-08	1.61855e-08	2.02414e-08	2.35035e-08	2.92176e-08	4.94086e-08	4.86254e-08													8.22072	0.39505
244.551	0.20415	1.31517	2.13893		15.8	0.00019174	9.5219e-09		15.8	6.7448e-10	1.6079e-09		-1.29	3.3928e-09						12.2229	1.6e-12		0.797	1.35569e-08	1.66124e-08	2.06743e-08	2.40442e-08	3.03503e-08	5.1806e-08	5.05751e-08													8.22149	0.39565
245.063	0.20572	1.31327	2.13916		16	0.0001952	9.1898e-09		16	6.5698e-10	1.5843e-09		-1.3	3.4418e-09						12.265	1.4e-12		0.80703	1.38748e-08	1.70277e-08	2.11563e-08	2.48076e-08	3.07715e-08	5.37217e-08	5.22281e-08													8.22233	0.39098
245.576	0.20713	1.31256	2.13899		16.2	0.00019842	8.875e-09		16.2	6.4195e-10	1.5329e-09		-1.31	3.3294e-09						12.3067	1.4e-12		0.81705	1.41398e-08	1.73351e-08	2.16695e-08	2.50775e-08	3.16474e-08	5.56184e-08	5.43843e-08													8.2231	0.39125
246.088	0.20712	1.3113	2.13826		16.4	0.00020158	8.5894e-09		16.4	6.3423e-10	1.5068e-09		-1.32	3.4163e-09						12.3491	7e-13		0.82708	1.44734e-08	1.75973e-08	2.2107e-08	2.59561e-08	3.23776e-08	5.74968e-08	5.61773e-08													8.22394	0.38622
246.601	0.20811	1.30857	2.13871		16.6	0.00020482	8.2379e-09		16.6	6.2165e-10	1.4707e-09		-1.33	3.4337e-09						12.3909	1.3e-12		0.8371	1.47559e-08	1.81573e-08	2.26218e-08	2.69277e-08	3.32276e-08	5.99346e-08	5.76741e-08													8.22471	0.38573
247.113	0.20715	1.30664	2.13875		16.8	0.00020798	8.009e-09		16.8	6.0692e-10	1.45e-09		-1.34	3.4398e-09						12.4337	1e-12		0.84713	1.5006e-08	1.85252e-08	2.30365e-08	2.72498e-08	3.43763e-08	6.08024e-08	6.05246e-08													8.22549	0.38587
247.626	0.20621	1.30468	2.13856		17	0.00021128	7.7494e-09		17	6.0425e-10	1.4493e-09		-1.35	3.5857e-09						12.4756	1.2e-12		0.85715	1.53996e-08	1.88491e-08	2.35572e-08	2.81288e-08	3.53445e-08	6.37105e-08	6.31977e-08													8.22632	0.38779
248.138	0.20515	1.30182	2.13788		17.2	0.00021446	7.4164e-09		17.2	5.8654e-10	1.4268e-09		-1.36	3.4417e-09						12.5179	3e-12		0.86718	1.54736e-08	1.9055e-08	2.41366e-08	2.91408e-08	3.61934e-08	6.74306e-08	6.58408e-08													8.2271	0.38155
248.65	0.20237	1.30034	2.13693		17.4	0.00021778	7.2207e-09		17.4	5.7364e-10	1.4079e-09		-1.37	3.4913e-09						12.5604	1.1e-12		0.8772	1.58086e-08	1.96205e-08	2.47844e-08	2.93949e-08	3.69729e-08	6.87273e-08	6.87486e-08													8.22793	0.38479
249.163	0.20129	1.29606	2.13501		17.6	0.00022092	7.043e-09		17.6	5.7528e-10	1.3775e-09		-1.38	3.5496e-09						12.6197	1.3e-12		0.88723	1.61969e-08	1.99488e-08	2.51022e-08	3.02538e-08	3.75654e-08	7.12344e-08	7.05902e-08													8.22871	0.38147
249.675	0.20043	1.29402	2.13315		17.8	0.00022386	6.848e-09		17.8	5.6572e-10	1.3767e-09		-1.39	3.5179e-09						12.6614	2.5e-12		0.89725	1.64047e-08	2.04918e-08	2.54322e-08	3.10737e-08	3.82308e-08	7.47569e-08	7.28937e-08													8.22954	0.38199
250.187	0.1996	1.29387	2.1318		18	0.00022694	6.6746e-09		18	5.6596e-10	1.382e-09		-1.4	3.688e-09						12.7038	1.3e-12		0.90728	1.65107e-08	2.08569e-08	2.60209e-08	3.18075e-08	3.89127e-08	7.74762e-08	7.51065e-08													8.23031	0.37492
250.699	0.1989	1.29524	2.13026		18.2	0.0002299	6.571e-09		18.2	5.6299e-10	1.3749e-09		-1.41	3.6631e-09						12.7465	1.6e-12		0.91729	1.67254e-08	2.10617e-08	2.65208e-08	3.21491e-08	3.9746e-08	8.01697e-08	7.73167e-08													8.23109	0.37792
251.212	0.19837	1.29722	2.12879		18.4	0.00023318	6.4125e-09		18.4	5.6413e-10	1.4013e-09		-1.42	3.7184e-09						12.7891	6e-13		0.92733	1.69083e-08	2.13632e-08	2.72088e-08	3.32812e-08	4.10512e-08	8.22731e-08	7.96932e-08													8.23192	0.37468
251.724	0.19789	1.29973	2.12813		18.6	0.00023612	6.3975e-09		18.6	5.6479e-10	1.3775e-09		-1.43	3.6246e-09						12.8316	1.1e-12		0.93735	1.73268e-08	2.17402e-08	2.75421e-08	3.36604e-08	4.24985e-08	8.44914e-08	8.31187e-08													8.2327	0.37341
252.234	0.19953	1.30232	2.12798		18.8	0.00023894	6.3334e-09		18.8	5.5856e-10	1.3962e-09		-1.44	3.8425e-09						12.8739	1.3e-12		0.94738	1.77335e-08	2.22825e-08	2.83147e-08	3.43222e-08	4.35615e-08	8.9378e-08	8.6574e-08													8.23353	0.37539
252.746	0.2002	1.30383	2.12722		19	0.00024186	6.3581e-09		19	5.6867e-10	1.4233e-09		-1.45	3.7192e-09						12.9157	1.7e-12		0.9574	1.78928e-08	2.24991e-08	2.89478e-08	3.51398e-08	4.44032e-08	9.19263e-08	8.90732e-08													8.23431	0.36992
253.258	0.20096	1.30607	2.12632		19.2	0.00024442	6.3451e-09		19.2	5.7527e-10	1.4322e-09		-1.46	3.8418e-09						12.958	1.8e-12		0.96743	1.82463e-08	2.29265e-08	2.93612e-08	3.56131e-08	4.59529e-08	9.36123e-08	9.29019e-08													8.23514	0.36802
253.77	0.20166	1.30841	2.12555		19.4	0.00024736	6.3639e-09		19.4	5.853e-10	1.4561e-09		-1.47	3.7616e-09						13.0009	1.1e-12		0.97745	1.84709e-08	2.31717e-08	2.97713e-08	3.6527e-08	4.73192e-08	9.65777e-08	9.57605e-08													8.23592	0.36772
254.282	0.20237	1.3099	2.12506		19.6	0.00024998	6.4515e-09		19.6	5.8333e-10	1.4738e-09		-1.48	3.8741e-09						13.043	1.9e-12		0.98748	1.86884e-08	2.35109e-08	3.02223e-08	3.73695e-08	4.74554e-08	1.00406e-07	9.68642e-08													8.23669	0.36704
254.794	0.20304	1.31258	2.12591		19.8	0.00025276	6.5241e-09		19.8	6.0485e-10	1.5035e-09		-1.49	3.9022e-09						13.0846	2e-13		0.9975	1.89209e-08	2.39976e-08	3.07786e-08	3.81284e-08	4.87394e-08	1.0198e-07	9.92361e-08													8.23753	0.36517
255.306	0.20363	1.31364	2.12833		20	0.00025534	6.6381e-09		20	6.0561e-10	1.5248e-09		-1.5	3.8746e-09						13.1429	1e-12		1.00753	1.91315e-08	2.42096e-08	3.13273e-08	3.89439e-08	4.95483e-08	1.06821e-07	9.9948e-08													8.2383	0.36374
255.818	0.20425	1.31433	2.12922		20.2	0.00025774	6.7915e-09		20.2	6.1856e-10	1.5526e-09									13.1844	2.6e-12		1.01755	1.94704e-08	2.46976e-08	3.16057e-08	3.97662e-08	5.05843e-08	1.11145e-07	1.01918e-07													8.23914	0.36451
256.328	0.20379	1.31221	2.1301		20.4	0.0002603	6.9491e-09		20.4	6.3251e-10	1.5843e-09									13.2259	1e-13		1.02758	1.97844e-08	2.50197e-08	3.25879e-08	4.03712e-08	5.18603e-08	1.11823e-07	1.07436e-07													8.23991	0.36016
256.84	0.20406	1.31179	2.13131		20.6	0.00026266	7.1764e-09		20.6	6.3903e-10	1.6072e-09									13.2675	1e-12		1.0376	1.99001e-08	2.54311e-08	3.32017e-08	4.1044e-08	5.26956e-08	1.1386e-07	1.13345e-07													8.24069	0.35978
257.352	0.20363	1.30878	2.13279		20.8	0.00026504	7.2267e-09		20.8	6.5664e-10	1.6422e-09									13.309	1.5e-12		1.04763	2.01198e-08	2.59404e-08	3.34904e-08	4.20172e-08	5.34773e-08	1.17131e-07	1.16638e-07													8.24152	0.35945
257.863	0.20427	1.30457	2.13456		21	0.00026742	7.4506e-09		21	6.5741e-10	1.6791e-09									13.3509	1e-13		1.05765	2.04572e-08	2.62768e-08	3.38822e-08	4.23329e-08	5.44857e-08	1.20306e-07	1.24339e-07													8.2423	0.35453
258.375	0.20485	1.30462	2.13686		21.2	0.00026976	7.6465e-09		21.2	6.8225e-10	1.6962e-09									13.3931	7e-13		1.06768	2.05801e-08	2.66184e-08	3.43867e-08	4.33675e-08	5.58256e-08	1.22834e-07	1.2244e-07													8.24313	0.35288
258.887	0.2055	1.30582	2.13883		21.4	0.00027196	7.7974e-09		21.4	6.9258e-10	1.7118e-09									13.4353	1e-12		1.0777	2.07962e-08	2.68142e-08	3.48311e-08	4.37954e-08	5.71606e-08	1.29554e-07	1.2755e-07													8.2439	0.3526
259.397	0.20617	1.30625	2.14145		21.6	0.00027406	8.0076e-09		21.6	6.9898e-10	1.7671e-09									13.4773	2e-12		1.08773	2.11262e-08	2.71281e-08	3.56432e-08	4.41724e-08	5.80511e-08	1.35928e-07	1.28686e-07													8.24474	0.35005
259.908	0.20684	1.30799	2.14387		21.8	0.00027642	8.3113e-09		21.8	7.1634e-10	1.7737e-09									13.519	1.3e-12		1.09775	2.12326e-08	2.73191e-08	3.65242e-08	4.5509e-08	5.87092e-08	1.32289e-07	1.32429e-07													8.24551	0.34831
260.42	0.20752	1.31075	2.14573		22	0.00027838	8.4677e-09		22	7.254e-10	1.7924e-09									13.5614	7e-13		1.10778	2.1582e-08	2.76583e-08	3.69788e-08	4.64078e-08	5.99086e-08	1.39417e-07	1.38417e-07													8.24629	0.34895
260.932	0.20817	1.31567	2.14747		22.2	0.00028068	8.6469e-09		22.2	7.3421e-10	1.8416e-09									13.6221	9e-13		1.1178	2.1831e-08	2.82923e-08	3.78316e-08	4.70524e-08	6.15948e-08	1.4272e-07	1.43129e-07													8.24712	0.34653
261.443	0.20884	1.31837	2.14919		22.4	0.00028244	8.9158e-09		22.4	7.4303e-10	1.8535e-09									13.6636	1.2e-12		1.12783	2.20701e-08	2.86009e-08	3.83605e-08	4.82889e-08	6.28041e-08	1.44465e-07	1.48178e-07													8.2479	0.34642
261.953	0.20942	1.32256	2.15003		22.6	0.00028474	9.0307e-09		22.6	7.4553e-10	1.8873e-09									13.7058	3e-13		1.13785	2.24949e-08	2.90851e-08	3.86074e-08	4.86956e-08	6.34917e-08	1.51431e-07	1.4499e-07													8.24873	0.3448
262.465	0.21019	1.32837	2.15051		22.8	0.00028672	9.2406e-09		22.8	7.6436e-10	1.8948e-09									13.7478	2.9e-12		1.14788	2.27704e-08	2.94649e-08	3.92053e-08	4.9646e-08	6.49916e-08	1.62542e-07	1.52823e-07													8.24951	0.34397
262.976	0.20947	1.32884	2.14936		23	0.00028856	9.416e-09		23	7.5979e-10	1.921e-09									13.7894	5.18e-11		1.1579	2.28169e-08	2.98366e-08	3.96128e-08	5.08215e-08	6.61128e-08	1.61317e-07	1.53841e-07													8.25034	0.34287
263.488	0.20854	1.32685	2.14703		23.2	0.0002905	9.6018e-09		23.2	7.7242e-10	1.9429e-09									13.8313	5.34e-11		1.16793	2.30221e-08	3.01047e-08	4.03337e-08	5.11603e-08	6.65115e-08	1.61158e-07	1.59121e-07													8.25112	0.33748
263.999	0.20555	1.32234	2.14448		23.4	0.00029278	9.7661e-09		23.4	7.7871e-10	1.9411e-09									13.8728	5.39e-11		1.17795	2.33142e-08	3.06909e-08	4.0962e-08	5.24375e-08	6.74379e-08	1.67204e-07	1.67219e-07													8.25189	0.33806
264.508	0.20353	1.31519	2.14225		23.6	0.00029478	9.9127e-09		23.6	7.8595e-10	1.9638e-09									13.9144	5.59e-11		1.18798	2.37255e-08	3.10513e-08	4.12597e-08	5.32693e-08	6.89294e-08	1.6648e-07	1.72563e-07													8.25273	0.33982
265.02	0.2011	1.30918	2.14101		23.8	0.00029666	1.00212e-08		23.8	7.9223e-10	1.9879e-09									13.9559	5.42e-11		1.19799	2.39538e-08	3.12985e-08	4.17272e-08	5.35542e-08	7.0032e-08	1.68779e-07	1.73126e-07													8.2535	0.33864
265.531	0.19924	1.30456	2.13991		24	0.00029848	1.01566e-08		24	7.9219e-10	2.0052e-09									13.9986	5.27e-11		1.20803	2.4315e-08	3.1676e-08	4.24119e-08	5.49464e-08	7.04006e-08	1.74804e-07	1.77526e-07													8.25434	0.33638
266.043	0.19689	1.30172	2.13883		24.2	0.00030046	1.02977e-08		24.2	7.9769e-10	2.0093e-09									14.0408	4.93e-11		1.21806	2.44713e-08	3.20936e-08	4.30352e-08	5.5523e-08	7.15721e-08	1.88409e-07	1.78757e-07													8.25511	0.33556
266.552	0.19614	1.302	2.13783		24.4	0.00030216	1.03888e-08		24.4	7.9878e-10	2.0125e-09									14.0833	5.35e-11		1.22808	2.47996e-08	3.21368e-08	4.37098e-08	5.57565e-08	7.24533e-08	1.8973e-07	1.82858e-07													8.25589	0.33188
267.063	0.19643	1.30232	2.13737		24.6	0.00030396	1.04277e-08		24.6	8.0422e-10	2.0257e-09									14.1454	5.45e-11		1.23811	2.50595e-08	3.24583e-08	4.41407e-08	5.73283e-08	7.37854e-08	1.89146e-07	1.93393e-07													8.25672	0.32905
267.575	0.19687	1.30429	2.13674		24.8	0.00030572	1.06027e-08		24.8	8.1605e-10	2.0454e-09									14.1869	5.11e-11		1.24813	2.50375e-08	3.26519e-08	4.47371e-08	5.75993e-08	7.43301e-08	1.99759e-07	1.96932e-07													8.25749	0.32948
268.086	0.1975	1.31194	2.13602		25	0.00030782	1.07347e-08		25	8.1276e-10	2.0477e-09									14.2285	5.32e-11		1.25816	2.54215e-08	3.29874e-08	4.50137e-08	5.83921e-08	7.57336e-08	1.98704e-07	1.98735e-07													8.25833	0.33039
268.595	0.19821	1.31457	2.13614		25.2	0.00030948	1.07717e-08		25.2	8.1097e-10	2.0579e-09									14.27	5.1e-11		1.26818	2.57861e-08	3.35658e-08	4.56205e-08	5.98598e-08	7.66732e-08	1.97894e-07	2.06623e-07													8.2591	0.32872
269.106	0.19902	1.31543	2.13613		25.4	0.00031136	1.08893e-08		25.4	8.2013e-10	2.0628e-09									14.3128	5.13e-11		1.27821	2.58977e-08	3.41276e-08	4.62779e-08	6.00459e-08	7.84868e-08	2.09922e-07	2.07039e-07													8.25994	0.32789
269.617	0.19985	1.31554	2.13619		25.6	0.00031312	1.09961e-08		25.6	8.1824e-10	2.0739e-09									14.3557	5.18e-11		1.28823	2.61024e-08	3.45217e-08	4.65726e-08	6.08288e-08	7.92777e-08	2.21067e-07	2.12083e-07													8.26071	0.32289
270.126	0.20069	1.31322	2.13631		25.8	0.00031516	1.1057e-08		25.8	8.2294e-10	2.0701e-09									14.398	5.31e-11		1.29826	2.63469e-08	3.47434e-08	4.67058e-08	6.28184e-08	7.9991e-08	2.20501e-07	2.20364e-07													8.26149	0.32525
270.638	0.20161	1.30822	2.136		26	0.00031702	1.10888e-08		26	8.2459e-10	2.0791e-09									14.4397	5.31e-11		1.30828	2.70083e-08	3.48751e-08	4.7049e-08	6.30077e-08	8.14859e-08	2.22509e-07	2.31607e-07													8.26232	0.32226
271.149	0.20293	1.30524	2.136		26.2	0.00031866	1.11418e-08		26.2	8.1866e-10	2.0971e-09									14.4812	5.33e-11		1.31831	2.65239e-08	3.55171e-08	4.76772e-08	6.36281e-08	8.18636e-08	2.31273e-07	2.32591e-07													8.2631	0.32055
271.66	0.20334	1.30231	2.13567		26.4	0.00032036	1.12725e-08		26.4	8.3034e-10	2.0835e-09									14.5228	5.23e-11		1.32833	2.6595e-08	3.59129e-08	4.79415e-08	6.54456e-08	8.39218e-08	2.30711e-07	2.41033e-07													8.26393	0.32217
272.169	0.20365	1.30202	2.13451		26.6	0.00032198	1.12934e-08		26.6	8.297e-10	2.0819e-09									14.5643	5.15e-11		1.33836	2.72069e-08	3.61494e-08	4.8217e-08	6.57463e-08	8.55653e-08	2.34516e-07	2.45917e-07													8.26471	0.32074
272.68	0.20391	1.30349	2.13349		26.8	0.00032382	1.12788e-08		26.8	8.2807e-10	2.0921e-09									14.6287	5.16e-11		1.34838	2.76382e-08	3.64769e-08	4.86166e-08	6.68684e-08	8.57239e-08	2.48823e-07	2.42662e-07													8.26554	0.31989
273.191	0.20347	1.3033	2.13226		27	0.0003258	1.13263e-08		27	8.3815e-10	2.1082e-09									14.6717	5.27e-11		1.35841	2.74985e-08	3.68401e-08	4.94409e-08	6.68451e-08	8.70694e-08	2.52266e-07	2.4517e-07													8.26632	0.31464
273.7	0.20258	1.30341	2.13227		27.2	0.00032752	1.13797e-08		27.2	8.3642e-10	2.0939e-09									14.7135	5.08e-11		1.36843	2.77878e-08	3.74017e-08	5.02827e-08	6.77683e-08	8.77551e-08	2.49705e-07	2.67694e-07													8.26709	0.31426
274.21	0.20214	1.30487	2.13259		27.4	0.00032912	1.1469e-08		27.4	8.3073e-10	2.1007e-09									14.7552	3.71e-11		1.37846	2.79718e-08	3.80339e-08	5.08307e-08	6.93872e-08	8.84589e-08	2.60862e-07	2.63685e-07													8.26793	0.31461
274.721	0.20146	1.30458	2.13248		27.6	0.00033102	1.16092e-08		27.6	8.3753e-10	2.1225e-09									14.7985	4.2e-12		1.38848	2.84159e-08	3.78293e-08	5.13773e-08	6.98e-08	8.93952e-08	2.66559e-07	2.69096e-07													8.2687	0.31335
275.23	0.20075	1.30275	2.13353		27.8	0.00033278	1.16572e-08		27.8	8.4099e-10	2.1164e-09									14.8406	2e-13		1.39851	2.8332e-08	3.77969e-08	5.21208e-08	7.03214e-08	9.04974e-08	2.59769e-07	2.80592e-07													8.26953	0.31266
275.741	0.20004	1.29978	2.1346		28	0.00033446	1.16542e-08		28	8.4119e-10	2.1088e-09									14.8831	1.7e-12		1.40852	2.83428e-08	3.8049e-08	5.18853e-08	7.22082e-08	9.142e-08	2.74242e-07	2.86294e-07													8.27031	0.30914
276.25	0.19937	1.29674	2.13509		28.2	0.00033642	1.17114e-08		28.2	8.4018e-10	2.1183e-09									14.9258	1.5e-12		1.41855	2.9051e-08	3.84831e-08	5.26581e-08	7.27932e-08	9.28533e-08	2.89309e-07	2.86189e-07													8.27114	0.30818
276.76	0.19869	1.29686	2.13546		28.4	0.00033808	1.1759e-08		28.4	8.3788e-10	2.1232e-09									14.9683	8e-13		1.42858	2.85325e-08	3.91241e-08	5.35341e-08	7.33035e-08	9.33183e-08	2.85549e-07	2.99576e-07													8.27192	0.30343
277.271	0.19803	1.29636	2.13576		28.6	0.00033992	1.18114e-08		28.6	8.4497e-10	2.1233e-09									15.0103	1.7e-12		1.43861	2.902e-08	3.92991e-08	5.36609e-08	7.44374e-08	9.49772e-08	2.97035e-07	3.00728e-07													8.27269	0.30606
277.78	0.1974	1.29516	2.13628		28.8	0.00034152	1.17642e-08		28.8	8.4341e-10	2.1211e-09									15.0532	1.6e-12		1.44863	2.89665e-08	3.91112e-08	5.45006e-08	7.49141e-08	9.61437e-08	3.05442e-07	3.08321e-07													8.27353	0.3043
278.291	0.19677	1.29783	2.1371		29	0.00034334	1.17942e-08		29	8.3048e-10	2.109e-09									15.0947	8e-13		1.45866	2.91483e-08	3.94807e-08	5.43055e-08	7.52856e-08	9.67934e-08	3.02403e-07	3.19788e-07													8.2743	0.30408
278.801	0.19615	1.30153	2.13787		29.2	0.00034506	1.1882e-08		29.2	8.4442e-10	2.1029e-09									15.1497	1.1e-12		1.46868	2.9353e-08	3.95855e-08	5.46643e-08	7.71602e-08	9.81046e-08	3.10567e-07	3.18122e-07													8.27514	0.30106
279.31	0.19554	1.3065	2.13798		29.4	0.00034684	1.18574e-08		29.4	8.398e-10	2.1052e-09									15.1913	1.8e-12		1.47871	2.95522e-08	4.03108e-08	5.50676e-08	7.7391e-08	9.87895e-08	3.24698e-07	3.22547e-07													8.27591	0.3001
279.82	0.19619	1.31265	2.13787		29.6	0.00034824	1.17882e-08		29.6	8.3768e-10	2.1239e-09									15.234	9e-13		1.48873	2.98503e-08	4.07234e-08	5.62709e-08	7.87118e-08	9.98885e-08	3.17871e-07	3.37346e-07													8.27669	0.29787
280.329	0.19548	1.3173	2.13688		29.8	0.00035018	1.19084e-08		29.8	8.4097e-10	2.1193e-09									15.2755	4e-13		1.49876	3.01877e-08	4.13088e-08	5.61711e-08	8.026e-08	1.01741e-07	3.23063e-07	3.36269e-07													8.27752	0.2979
280.84	0.19471	1.31557	2.13618		30	0.00035164	1.1841e-08		30	8.3916e-10	2.0939e-09									15.3173	1e-13		1.50878	3.03465e-08	4.16631e-08	5.69845e-08	7.92637e-08	9.9504e-08	3.40627e-07	3.3973e-07													8.2783	0.2965
281.35	0.19382	1.31385	2.13558		30.2	0.00035356	1.19294e-08		30.2	8.3744e-10	2.0858e-09									15.3594	1e-13		1.5188	3.03582e-08	4.1994e-08	5.69351e-08	8.02987e-08	1.03643e-07	3.43291e-07	3.61685e-07													8.27913	0.29391
281.858	0.19289	1.31115	2.13491		30.4	0.00035496	1.18674e-08		30.4	8.3629e-10	2.0973e-09									15.4011	7e-13		1.52883	3.0757e-08	4.24015e-08	5.79565e-08	8.2074e-08	1.05512e-07	3.45091e-07	3.56446e-07													8.27991	0.2938
282.369	0.19197	1.30981	2.13375		30.6	0.0003567	1.19442e-08		30.6	8.3696e-10	2.0756e-09									15.444	3e-13		1.53886	3.12455e-08	4.2669e-08	5.83452e-08	8.15105e-08	1.07014e-07	3.62757e-07	3.55815e-07													8.28074	0.28847
282.877	0.191	1.30785	2.13277		30.8	0.0003586	1.19208e-08		30.8	8.3815e-10	2.0882e-09									15.487	1.4e-12		1.54888	3.14113e-08	4.30345e-08	5.89382e-08	8.37844e-08	1.09826e-07	3.65452e-07	3.71983e-07													8.28152	0.28987
283.388	0.19008	1.30844	2.13229		31	0.00036018	1.1867e-08		31	8.3613e-10	2.0872e-09									15.5297	1.9e-12		1.5589	3.15731e-08	4.30702e-08	5.92675e-08	8.48697e-08	1.09737e-07	3.61366e-07	3.77312e-07													8.28229	0.28657
283.896	0.18914	1.31058	2.13203		31.2	0.00036186	1.18476e-08		31.2	8.3292e-10	2.0837e-09									15.5713	1e-12		1.56893	3.17312e-08	4.33321e-08	6.03191e-08	8.5257e-08	1.07636e-07	3.79359e-07	3.77878e-07													8.28312	0.28842
284.406	0.18837	1.31252	2.13207		31.4	0.00036374	1.18854e-08		31.4	8.375e-10	2.101e-09									15.6292	1.1e-12		1.57896	3.1934e-08	4.34909e-08	6.01968e-08	8.70722e-08	1.08651e-07	3.85501e-07	3.89514e-07													8.2839	0.28633
284.917	0.18764	1.30867	2.13173		31.6	0.00036522	1.1895e-08		31.6	8.3857e-10	2.0857e-09									15.6716	3.1e-12		1.58898	3.2373e-08	4.36202e-08	6.07462e-08	8.63546e-08	1.08764e-07	3.75956e-07	3.99626e-07													8.28473	0.28723
285.425	0.1871	1.30585	2.13131		31.8	0.00036706	1.1878e-08		31.8	8.3549e-10	2.0701e-09									15.7143	4e-13		1.599	3.26167e-08	4.37712e-08	6.20311e-08	8.78144e-08	1.10039e-07	3.93928e-07	3.93079e-07													8.28551	0.28355
285.935	0.18585	1.30308	2.13068		32	0.00036888	1.18568e-08		32	8.3292e-10	2.073e-09									15.7561	2.35e-11		1.60903	3.29435e-08	4.4206e-08	6.17279e-08	8.96466e-08	1.12207e-07	4.12193e-07	4.0451e-07													8.28634	0.28471
286.443	0.18635	1.3006	2.13025		32.2	0.00037042	1.18602e-08		32.2	8.3465e-10	2.0764e-09									15.7982	5.24e-11		1.61906	3.30594e-08	4.4394e-08	6.2647e-08	8.94115e-08	1.15735e-07	4.16573e-07	4.15764e-07													8.28712	0.28385
286.954	0.18696	1.30298	2.13021		32.4	0.00037222	1.18208e-08		32.4	8.3595e-10	2.075e-09									15.8405	5.49e-11		1.62908	3.33704e-08	4.48501e-08	6.33337e-08	9.10574e-08	1.16887e-07	4.0191e-07	4.06856e-07													8.28789	0.28141
287.462	0.18781	1.30737	2.12974		32.6	0.0003737	1.18214e-08		32.6	8.332e-10	2.0635e-09									15.8821	5.3e-11		1.63911	3.34494e-08	4.489e-08	6.35087e-08	9.24479e-08	1.1651e-07	4.24177e-07	4.37229e-07													8.28873	0.2789
287.972	0.18889	1.31062	2.12998		32.8	0.00037546	1.18154e-08		32.8	8.353e-10	2.0603e-09									15.9244	5.34e-11		1.64913	3.36009e-08	4.52425e-08	6.41483e-08	9.15783e-08	1.1572e-07	4.36079e-07	4.37559e-07													8.2895	0.27965
288.48	0.19044	1.31557	2.13002		33	0.00037682	1.18112e-08		33	8.2708e-10	2.0574e-09									15.9671	5.22e-11		1.65916	3.39863e-08	4.54677e-08	6.47131e-08	9.38695e-08	1.15917e-07	4.19247e-07	4.38953e-07													8.29034	0.27921
288.99	0.19201	1.31712	2.13083		33.2	0.0003786	1.17982e-08		33.2	8.3021e-10	2.0838e-09									16.0092	5.23e-11		1.66918	3.43153e-08	4.60443e-08	6.47991e-08	9.45111e-08	1.16764e-07	4.40226e-07	4.6156e-07													8.29111	0.27794
289.498	0.19336	1.31932	2.13121		33.4	0.00038042	1.1807e-08		33.4	8.2924e-10	2.0801e-09									16.0514	5.23e-11		1.67921	3.44075e-08	4.60473e-08	6.55732e-08	9.46323e-08	1.20988e-07	4.61423e-07	4.59749e-07													8.29189	0.27868
290.008	0.19461	1.32092	2.13118		33.6	0.00038218	1.17088e-08		33.6	8.286e-10	2.0556e-09									16.0938	5.09e-11		1.68923	3.46709e-08	4.63175e-08	6.58776e-08	9.67793e-08	1.21582e-07	4.49829e-07	4.57923e-07													8.29272	0.27508
290.516	0.1958	1.31981	2.13122		33.8	0.00038352	1.17402e-08		33.8	8.2988e-10	2.0682e-09									16.1516	5.17e-11		1.69926	3.51108e-08	4.65964e-08	6.51116e-08	9.82604e-08	1.23964e-07	4.69294e-07	4.77263e-07													8.2935	0.27723
291.026	0.19689	1.32052	2.13137		34	0.00038524	1.17314e-08		34	8.2963e-10	2.0598e-09									16.1935	5.13e-11		1.70927	3.5021e-08	4.68578e-08	6.62367e-08	9.65702e-08	1.24104e-07	4.90152e-07	4.79976e-07													8.29433	0.27602
291.534	0.19789	1.31932	2.13164		34.2	0.00038696	1.17286e-08		34.2	8.2631e-10	2.0546e-09									16.2351	5.19e-11		1.71931	3.53661e-08	4.73079e-08	6.63496e-08	9.89208e-08	1.25274e-07	4.7996e-07	4.84025e-07													8.2951	0.27522
292.044	0.19883	1.31909	2.13211		34.4	0.0003887	1.16638e-08		34.4	8.3248e-10	2.0434e-09									16.2766	4.94e-11		1.72933	3.55494e-08	4.76284e-08	6.70974e-08	1.00307e-07	1.25271e-07	4.80932e-07	5.06467e-07													8.29594	0.27228
292.552	0.19821	1.31802	2.13209		34.6	0.0003902	1.16612e-08		34.6	8.2586e-10	2.0339e-09									16.3187	5.04e-11		1.73936	3.57643e-08	4.79691e-08	6.77621e-08	9.95379e-08	1.23865e-07	5.18763e-07	5.14573e-07													8.29671	0.2667
293.062	0.19852	1.31596	2.13205		34.8	0.00039206	1.16482e-08		34.8	8.2116e-10	2.0468e-09									16.3611	4.99e-11		1.74938	3.58391e-08	4.812e-08	6.7756e-08	1.01178e-07	1.27817e-07	5.05131e-07	5.02657e-07													8.29749	0.27135
293.569	0.19858	1.31314	2.13146		35	0.00039368	1.16504e-08		35	8.3169e-10	2.038e-09									16.4036	5.21e-11		1.75941	3.58453e-08	4.88689e-08	6.81162e-08	1.01851e-07	1.28914e-07	5.05541e-07	5.24554e-07													8.29832	0.26849
294.079	0.19857	1.31234	2.13112		35.2	0.00039512	1.17148e-08		35.2	8.2812e-10	2.037e-09									16.4456	5.2e-11		1.76942	3.6413e-08	4.86689e-08	6.89203e-08	1.03734e-07	1.32599e-07	5.37437e-07	5.29583e-07													8.2991	0.26909
294.587	0.1985	1.31147	2.1313		35.4	0.00039692	1.16334e-08		35.4	8.1776e-10	2.0351e-09									16.4875	5.26e-11		1.77946	3.69728e-08	4.9054e-08	7.02573e-08	1.04525e-07	1.32764e-07	5.41344e-07	5.24103e-07													8.29993	0.26645
295.095	0.19841	1.31178	2.13094		35.6	0.00039886	1.16452e-08		35.6	8.1763e-10	2.0291e-09									16.53	5.14e-11		1.78948	3.6858e-08	4.9469e-08	7.03939e-08	1.05361e-07	1.3062e-07	5.32366e-07	5.45676e-07													8.30071	0.26475
295.604	0.19741	1.31297	2.13104		35.8	0.00040026	1.16144e-08		35.8	8.1645e-10	2.0367e-09									16.5721	5.06e-11		1.79951	3.71679e-08	4.89837e-08	7.04201e-08	1.0492e-07	1.31287e-07	5.50096e-07	5.71663e-07													8.30154	0.26607
296.112	0.19624	1.31409	2.13139		36	0.000402	1.1605e-08		36	8.2026e-10	2.0099e-09									16.6323	5.44e-11		1.80953	3.7431e-08	4.9636e-08	7.07945e-08	1.06837e-07	1.34115e-07	5.67553e-07	5.65779e-07													8.30232	0.26249
296.622	0.19694	1.31516	2.13172		36.2	0.0004037	1.15956e-08		36.2	8.2337e-10	2.0132e-09									16.674	5.09e-11		1.81956	3.75201e-08	5.02448e-08	7.03497e-08	1.08379e-07	1.36611e-07	5.54737e-07	5.66583e-07													8.30309	0.26255
297.129	0.19765	1.31654	2.13248		36.4	0.0004055	1.15244e-08		36.4	8.152e-10	2.0151e-09									16.7155	5.08e-11		1.82958	3.76766e-08	5.07088e-08	7.1523e-08	1.07027e-07	1.39873e-07	5.96781e-07	5.939e-07													8.30393	0.25642
297.639	0.19742	1.31857	2.13309		36.6	0.00040722	1.1535e-08		36.6	8.2092e-10	2.0059e-09									16.757	2.81e-11		1.83961	3.76266e-08	5.1121e-08	7.13926e-08	1.08182e-07	1.40382e-07	5.73164e-07	5.8317e-07													8.3047	0.26095
298.146	0.19668	1.31915	2.13351		36.8	0.00040876	1.14686e-08		36.8	8.125e-10	2.0114e-09									16.7986	3.8e-12		1.84963	3.81369e-08	5.15018e-08	7.1977e-08	1.09941e-07	1.38062e-07	5.87665e-07	6.00351e-07													8.30554	0.25887
298.654	0.19577	1.31982	2.13396		37	0.00041026	1.14662e-08		37	8.2062e-10	2.0169e-09									16.8402	6e-13		1.85966	3.84168e-08	5.15714e-08	7.16083e-08	1.09086e-07	1.39318e-07	6.18006e-07	6.19615e-07													8.30631	0.25328
299.163	0.19482	1.31882	2.13503		37.2	0.00041192	1.14692e-08		37.2	8.1441e-10	2.0186e-09									16.8817	1.2e-12		1.86968	3.86933e-08	5.22481e-08	7.22914e-08	1.10574e-07	1.40118e-07	6.00667e-07	6.07425e-07													8.30709	0.25763
299.671	0.19381	1.31851	2.13589		37.4	0.00041374	1.14978e-08		37.4	8.1144e-10	2.0069e-09									16.9232	1.2e-12		1.87971	3.85709e-08	5.21605e-08	7.29655e-08	1.12533e-07	1.41955e-07	6.03948e-07	6.29465e-07													8.30792	0.25471
300.18	0.19274	1.3178	2.13592		37.6	0.00041514	1.1429e-08		37.6	8.1105e-10	2.0043e-09									16.9657	1.1e-12		1.88973	3.90641e-08	5.27931e-08	7.32255e-08	1.12259e-07	1.43636e-07	6.41592e-07	6.3597e-07													8.30869	0.25386
300.688	0.19159	1.31817	2.13624		37.8	0.00041688	1.1422e-08		37.8	8.083e-10	1.9917e-09									17.008	1.6e-12		1.89976	3.92596e-08	5.27716e-08	7.39342e-08	1.12675e-07	1.45505e-07	6.50579e-07	6.24492e-07													8.30953	0.25155
301.195	0.19033	1.31864	2.13637		38	0.0004185	1.13338e-08		38	8.1124e-10	1.9889e-09									17.0496	4e-13		1.90978	3.91109e-08	5.29129e-08	7.4805e-08	1.1609e-07	1.46956e-07	6.2376e-07	6.44851e-07													8.3103	0.25175
301.705	0.1893	1.31696	2.13611		38.2	0.00042006	1.13192e-08		38.2	8.1121e-10	1.9825e-09									17.0918	8e-13		1.91981	3.89077e-08	5.39038e-08	7.4506e-08	1.15471e-07	1.45697e-07	6.55592e-07	6.61523e-07													8.31114	0.25043
302.212	0.18821	1.31537	2.1356		38.4	0.00042158	1.12958e-08		38.4	8.1451e-10	1.9801e-09									17.1563	0		1.92983	3.90257e-08	5.35758e-08	7.55675e-08	1.16981e-07	1.46695e-07	6.67049e-07	6.55149e-07													8.31191	0.24677
302.719	0.18698	1.31311	2.13435		38.6	0.00042334	1.1294e-08		38.6	8.043e-10	1.9838e-09									17.1984	1.3e-12		1.93986	3.93724e-08	5.39377e-08	7.59566e-08	1.18571e-07	1.46874e-07	6.48885e-07	6.71195e-07													8.31269	0.24999
303.228	0.18638	1.31359	2.13403		38.8	0.00042506	1.12806e-08		38.8	8.0755e-10	1.9685e-09									17.2402	1.2e-12		1.94988	3.95983e-08	5.50192e-08	7.62301e-08	1.2011e-07	1.47681e-07	6.86769e-07	6.89342e-07													8.31352	0.24608
303.736	0.18605	1.3134	2.13378		39	0.00042678	1.12724e-08		39	8.1067e-10	1.983e-09									17.2821	1.6e-12		1.95991	3.95783e-08	5.50319e-08	7.71723e-08	1.19465e-07	1.5094e-07	7.11045e-07	6.83418e-07													8.3143	0.24856
304.243	0.18569	1.31475	2.13328		39.2	0.0004284	1.1235e-08		39.2	8.0813e-10	1.9599e-09									17.3238	1.5e-12		1.96993	4.01968e-08	5.48185e-08	7.76053e-08	1.21216e-07	1.55497e-07	6.9601e-07	6.92613e-07													8.31513	0.24869
304.752	0.18615	1.31602	2.13226		39.4	0.00042992	1.12278e-08		39.4	8.033e-10	1.969e-09									17.3653	2.2e-12		1.97996	4.05295e-08	5.51774e-08	7.84431e-08	1.22753e-07	1.50159e-07	6.98358e-07	7.15032e-07													8.31591	0.24298
305.259	0.18816	1.31636	2.13145		39.6	0.00043166	1.12236e-08		39.6	7.9897e-10	1.9696e-09									17.4068	5e-13		1.98998	4.07161e-08	5.57799e-08	7.84136e-08	1.21754e-07	1.53763e-07	7.46343e-07	7.13408e-07													8.31674	0.24146
305.766	0.18933	1.31816	2.1308		39.8	0.00043304	1.12486e-08		39.8	8.0366e-10	1.9529e-09									17.4497	1e-12		2	4.12499e-08	5.62815e-08	7.9051e-08	1.24462e-07	1.53916e-07	7.2258e-07	7.16867e-07													8.31752	0.24267
306.276	0.19123	1.31936	2.1304		40	0.00043456	1.1094e-08		40	8.0614e-10	1.9552e-09									17.4924	1.9e-12		--	--	--	--	--	--	--	--													8.31829	0.23957
306.783	0.19187	1.32098	2.13045		40	0.00043474	1.11874e-08		40	8.0486e-10	1.9786e-09									17.5357	1.5e-12		--	--	--	--	--	--	--	--													8.31913	0.23811
307.29	0.19252	1.32065	2.13048		39.8	0.00043296	1.19218e-08		39.8	8.3486e-10	2.0632e-09									17.5773	1.5e-12		--	--	--	--	--	--	--	--													8.3199	0.23841
307.799	0.193	1.32304	2.12976		39.6	0.00043136	1.24646e-08		39.6	8.5436e-10	2.1387e-09									17.6379	1.9e-12		--	--	--	--	--	--	--	--													8.32073	0.23643
308.306	0.19338	1.32596	2.1295		39.4	0.0004297	1.28978e-08		39.4	8.6688e-10	2.2417e-09									17.6795	9e-13		--	--	--	--	--	--	--	--													8.32151	0.23927
308.813	0.19247	1.32757	2.12912		39.2	0.00042812	1.33488e-08		39.2	8.8032e-10	2.2987e-09									17.721	1.7e-12		--	--	--	--	--	--	--	--													8.32234	0.23594
309.322	0.19232	1.32877	2.12923		39	0.00042596	1.37934e-08		39	9.0232e-10	2.3512e-09									17.7631	2.92e-11		--	--	--	--	--	--	--	--													8.32312	0.23358
309.828	0.19186	1.32949	2.12924		38.8	0.00042446	1.42552e-08		38.8	9.0595e-10	2.4445e-09									17.805	5.24e-11		--	--	--	--	--	--	--	--													8.32389	0.23597
310.335	0.19154	1.33015	2.12938		38.6	0.00042256	1.46822e-08		38.6	9.2319e-10	2.4966e-09									17.8469	5.29e-11		--	--	--	--	--	--	--	--													8.32473	0.23476
310.842	0.19101	1.33022	2.13059		38.4	0.00042112	1.50858e-08		38.4	9.3366e-10	2.5532e-09									17.8888	5.21e-11		--	--	--	--	--	--	--	--													8.3255	0.23385
311.351	0.19002	1.32866	2.13179		38.2	0.00041914	1.54898e-08		38.2	9.4247e-10	2.6012e-09									17.9316	5.27e-11		--	--	--	--	--	--	--	--													8.32634	0.23467
311.858	0.19068	1.32671	2.13255		38	0.0004177	1.59764e-08		38	9.5896e-10	2.6819e-09									17.9732	5.3e-11		--	--	--	--	--	--	--	--													8.32711	0.23179
312.365	0.19137	1.32458	2.13304		37.8	0.00041596	1.62812e-08		37.8	9.6162e-10	2.7344e-09									18.0147	5.14e-11		--	--	--	--	--	--	--	--													8.32789	0.23061
312.871	0.19216	1.3218	2.13336		37.6	0.00041426	1.66918e-08		37.6	9.7829e-10	2.8271e-09									18.0562	5.16e-11		--	--	--	--	--	--	--	--													8.32872	0.23077
313.38	0.19312	1.31862	2.13345		37.4	0.00041254	1.71212e-08		37.4	9.8862e-10	2.8695e-09									18.0985	5.05e-11		--	--	--	--	--	--	--	--													8.3295	0.22945
313.887	0.19485	1.31661	2.13328		37.2	0.0004105	1.74694e-08		37.2	9.9764e-10	2.9135e-09									18.1604	5.14e-11		--	--	--	--	--	--	--	--													8.33033	0.22808
314.393	0.19629	1.31629	2.13317		37	0.00040892	1.79328e-08		37	1.01236e-09	2.9898e-09									18.2019	4.96e-11		--	--	--	--	--	--	--	--													8.33111	0.22978
314.9	0.19763	1.31605	2.13261		36.8	0.00040722	1.82364e-08		36.8	1.02072e-09	3.0756e-09									18.2438	5.11e-11		--	--	--	--	--	--	--	--													8.33194	0.22695
315.409	0.19893	1.31478	2.13252		36.6	0.00040514	1.85984e-08		36.6	1.02758e-09	3.1293e-09									18.2857	5.1e-11		--	--	--	--	--	--	--	--													8.33272	0.22445
315.915	0.20041	1.3134	2.1322		36.4	0.00040378	1.89948e-08		36.4	1.03884e-09	3.1747e-09									18.3274	5.17e-11		--	--	--	--	--	--	--	--													8.33349	0.22472
316.422	0.20135	1.31101	2.13206		36.2	0.00040196	1.94108e-08		36.2	1.05004e-09	3.2317e-09									18.3696	5.18e-11		--	--	--	--	--	--	--	--													8.33432	0.2242
316.928	0.20191	1.31062	2.13196		36	0.0004004	1.97118e-08		36	1.05976e-09	3.2843e-09									18.4126	5.25e-11		--	--	--	--	--	--	--	--													8.3351	0.22217
317.435	0.20209	1.3102	2.13154		35.8	0.00039878	2.02008e-08		35.8	1.06717e-09	3.3247e-09									18.4546	4.98e-11		--	--	--	--	--	--	--	--													8.33593	0.22184
317.943	0.20107	1.31029	2.13111		35.6	0.000397	2.05768e-08		35.6	1.07605e-09	3.3912e-09									18.4961	5.07e-11		--	--	--	--	--	--	--	--													8.33671	0.22104
318.449	0.20006	1.31004	2.13143		35.4	0.0003954	2.10438e-08		35.4	1.0852e-09	3.475e-09									18.5386	5.16e-11		--	--	--	--	--	--	--	--													8.33754	0.22066
318.956	0.19883	1.31018	2.13135		35.2	0.00039378	2.13746e-08		35.2	1.09138e-09	3.5662e-09									18.5811	5.05e-11		--	--	--	--	--	--	--	--													8.33832	0.21741
319.462	0.1975	1.31076	2.13126		35	0.00039242	2.16554e-08		35	1.10585e-09	3.6056e-09									18.6393	5.18e-11		--	--	--	--	--	--	--	--													8.33909	0.21617
319.969	0.19607	1.31131	2.13102		34.8	0.0003904	2.2104e-08		34.8	1.11049e-09	3.7025e-09									18.681	5.08e-11		--	--	--	--	--	--	--	--													8.33993	0.21134
320.477	0.19454	1.3107	2.13154		34.6	0.00038842	2.25598e-08		34.6	1.12324e-09	3.7253e-09									18.7225	5.13e-11		--	--	--	--	--	--	--	--													8.3407	0.21711
320.983	0.19295	1.30835	2.13123		34.4	0.00038732	2.2791e-08		34.4	1.13012e-09	3.8215e-09									18.7642	1.14e-11		--	--	--	--	--	--	--	--													8.34154	0.21136
321.489	0.19136	1.30672	2.13033		34.2	0.00038534	2.32456e-08		34.2	1.13101e-09	3.9246e-09									18.8066	4.5e-12		--	--	--	--	--	--	--	--													8.34231	0.21406
321.996	0.18979	1.30647	2.12898		34	0.0003835	2.36728e-08		34	1.14782e-09	3.9081e-09									18.8481	6e-13		--	--	--	--	--	--	--	--													8.34309	0.2101
322.502	0.18824	1.30901	2.12762		33.8	0.00038194	2.41876e-08		33.8	1.1571e-09	4.0143e-09									18.8896	1.3e-12		--	--	--	--	--	--	--	--													8.34392	0.21175
323.008	0.18688	1.30995	2.12673		33.6	0.00038018	2.43864e-08		33.6	1.173e-09	4.0724e-09									18.9318	9e-13		--	--	--	--	--	--	--	--													8.3447	0.2123
323.514	0.1856	1.31161	2.12588		33.4	0.00037866	2.48474e-08		33.4	1.1743e-09	4.2088e-09									18.9739	3e-13		--	--	--	--	--	--	--	--													8.34553	0.20977
324.022	0.18633	1.31243	2.12572		33.2	0.00037708	2.5262e-08		33.2	1.1795e-09	4.2313e-09									19.0162	1.1e-12		--	--	--	--	--	--	--	--													8.34631	0.20853
324.528	0.18672	1.31208	2.12631		33	0.0003754	2.57442e-08		33	1.2029e-09	4.2908e-09									19.0585	2e-13		--	--	--	--	--	--	--	--													8.34714	0.21004
325.034	0.18738	1.31017	2.12685		32.8	0.0003735	2.6112e-08		32.8	1.2052e-09	4.3728e-09									19.1003	6e-13		--	--	--	--	--	--	--	--													8.34791	0.20966
325.54	0.18862	1.30896	2.12829		32.6	0.00037176	2.64638e-08		32.6	1.2215e-09	4.4245e-09									19.1618	1.1e-12		--	--	--	--	--	--	--	--													8.34869	0.20573
326.046	0.19014	1.30923	2.12888		32.4	0.00037018	2.6912e-08		32.4	1.2266e-09	4.4663e-09									19.2036	2e-13		--	--	--	--	--	--	--	--													8.34952	0.204
326.552	0.19127	1.3092	2.13005		32.2	0.0003684	2.74528e-08		32.2	1.2378e-09	4.5444e-09									19.2464	1.4e-12		--	--	--	--	--	--	--	--													8.3503	0.20177
327.058	0.19167	1.3097	2.13323		32	0.00036724	2.78486e-08		32	1.243e-09	4.5987e-09									19.2888	7e-13		--	--	--	--	--	--	--	--													8.35113	0.20095
327.564	0.19178	1.31142	2.13803		31.8	0.00036526	2.82978e-08		31.8	1.2583e-09	4.653e-09									19.3303	1.1e-12		--	--	--	--	--	--	--	--													8.35191	0.20012
328.07	0.19556	1.30988	2.12173		31.6	0.00036374	2.8842e-08		31.6	1.2697e-09	4.7253e-09									19.3718	2.4e-12		--	--	--	--	--	--	--	--													8.35274	0.2043
328.578	0.19564	1.3067	2.12543		31.4	0.00036194	2.9154e-08		31.4	1.2783e-09	4.7467e-09									19.4142	1.9e-12		--	--	--	--	--	--	--	--													8.35352	0.20141
329.084	0.19469	1.30455	2.12584		31.2	0.00036018	2.96594e-08		31.2	1.284e-09	4.8295e-09									19.4558	2.6e-12		--	--	--	--	--	--	--	--													8.35429	0.1974
329.59	0.19122	1.30081	2.13321		31	0.00035854	3.0072e-08		31	1.2911e-09	4.9111e-09									19.4973	8e-13		--	--	--	--	--	--	--	--													8.35513	0.19921
330.095	0.1883	1.29781	2.13719		30.8	0.00035706	3.06466e-08		30.8	1.3013e-09	5.0003e-09									19.5388	4e-13		--	--	--	--	--	--	--	--													8.3559	0.19638
330.601	0.18535	1.29654	2.13976		30.6	0.00035514	3.11128e-08		30.6	1.3104e-09	5.0496e-09									19.5804	1.4e-12		--	--	--	--	--	--	--	--													8.35674	0.19806
331.107	0.18202	1.29571	2.13657		30.4	0.00035356	3.14464e-08		30.4	1.3225e-09	5.1167e-09									19.6432	1e-13		--	--	--	--	--	--	--	--													8.35751	0.19484
331.613	0.18029	1.29614	2.13198		30.2	0.00035216	3.2101e-08		30.2	1.3299e-09	5.2361e-09									19.6856	2e-13		--	--	--	--	--	--	--	--													8.35829	0.19795
332.118	0.1789	1.29564	2.13231		30	0.0003504	3.24778e-08		30	1.3375e-09	5.2449e-09									19.7276	1.8e-12		--	--	--	--	--	--	--	--													8.35912	0.19333
332.624	0.17815	1.29536	2.13567		29.8	0.00034858	3.30196e-08		29.8	1.3542e-09	5.3647e-09									19.7705	4.52e-11		--	--	--	--	--	--	--	--													8.3599	0.19344
333.13	0.1774	1.29513	2.1356		29.6	0.00034718	3.32746e-08		29.6	1.3551e-09	5.4107e-09									19.8126	5.4e-11		--	--	--	--	--	--	--	--													8.36073	0.19616
333.635	0.17717	1.29686	2.13343		29.4	0.0003454	3.40326e-08		29.4	1.3692e-09	5.5227e-09									19.8553	5.28e-11		--	--	--	--	--	--	--	--													8.3615	0.19303
334.141	0.17697	1.2984	2.13181		29.2	0.00034368	3.44648e-08		29.2	1.3862e-09	5.6407e-09									19.8969	5.3e-11		--	--	--	--	--	--	--	--													8.36234	0.19311
334.646	0.1771	1.30029	2.12849		29	0.00034228	3.4867e-08		29	1.384e-09	5.7046e-09									19.9386	5.03e-11		--	--	--	--	--	--	--	--													8.36311	0.19132
335.152	0.17733	1.30227	2.12804		28.8	0.0003404	3.55444e-08		28.8	1.3944e-09	5.8166e-09									19.9801	4.98e-11		--	--	--	--	--	--	--	--													8.36389	0.19201
335.657	0.1777	1.3064	2.12775		28.6	0.00033876	3.6013e-08		28.6	1.4036e-09	5.8825e-09									20.0217	5.08e-11		--	--	--	--	--	--	--	--													8.36472	0.19317
336.163	0.17793	1.30944	2.12761		28.4	0.00033716	3.65246e-08		28.4	1.4198e-09	5.9465e-09									20.064	5.07e-11		--	--	--	--	--	--	--	--													8.3655	0.1897
336.668	0.17853	1.31171	2.12738		28.2	0.00033588	3.71346e-08		28.2	1.4252e-09	6.0179e-09									20.1061	5.11e-11		--	--	--	--	--	--	--	--													8.36633	0.1886
337.173	0.17931	1.31346	2.12758		28	0.0003341	3.76436e-08		28	1.429e-09	6.1744e-09									20.1654	5.2e-11		--	--	--	--	--	--	--	--													8.36711	0.18987
337.679	0.18013	1.31819	2.12812		27.8	0.0003326	3.81684e-08		27.8	1.4422e-09	6.2712e-09									20.207	5.32e-11		--	--	--	--	--	--	--	--													8.36794	0.18877
338.184	0.181	1.32056	2.12941		27.6	0.00033086	3.87166e-08		27.6	1.4599e-09	6.3535e-09									20.2495	5.09e-11		--	--	--	--	--	--	--	--													8.36872	0.1897
338.689	0.18168	1.31746	2.13534		27.4	0.00032918	3.93996e-08		27.4	1.463e-09	6.453e-09									20.2919	5.02e-11		--	--	--	--	--	--	--	--													8.36949	0.1886
339.195	0.18239	1.3159	2.13471		27.2	0.00032756	3.97848e-08		27.2	1.4684e-09	6.5741e-09									20.3338	5.07e-11		--	--	--	--	--	--	--	--													8.37033	0.18671
339.7	0.18336	1.31522	2.13426		27	0.00032598	4.0369e-08		27	1.4775e-09	6.6538e-09									20.3758	5.05e-11		--	--	--	--	--	--	--	--													8.3711	0.18632
340.205	0.18419	1.31562	2.12821		26.8	0.00032458	4.07766e-08		26.8	1.4808e-09	6.7603e-09									20.4183	5.04e-11		--	--	--	--	--	--	--	--													8.37194	0.18349
340.71	0.18518	1.31536	2.12703		26.6	0.00032264	4.15502e-08		26.6	1.493e-09	6.8536e-09									20.4622	5e-11		--	--	--	--	--	--	--	--													8.37271	0.18541
341.215	0.18618	1.31531	2.12615		26.4	0.00032112	4.20824e-08		26.4	1.5148e-09	6.94e-09									20.5038	4.82e-11		--	--	--	--	--	--	--	--													8.37349	0.18179
341.721	0.18704	1.31573	2.12537		26.2	0.00031956	4.28124e-08		26.2	1.5242e-09	7.0068e-09									20.5458	5.16e-11		--	--	--	--	--	--	--	--													8.37432	0.18082
342.226	0.18828	1.31566	2.12443		26	0.00031806	4.32924e-08		26	1.5328e-09	7.1064e-09									20.5889	5.12e-11		--	--	--	--	--	--	--	--													8.37509	0.1839
342.731	0.18956	1.31588	2.12437		25.8	0.00031644	4.37934e-08		25.8	1.544e-09	7.229e-09									20.6464	5.12e-11		--	--	--	--	--	--	--	--													8.37593	0.18239
343.234	0.1898	1.31481	2.12532		25.6	0.0003149	4.4518e-08		25.6	1.5535e-09	7.3271e-09									20.6882	5.2e-11		--	--	--	--	--	--	--	--													8.3767	0.17714
343.739	0.18986	1.31181	2.12597		25.4	0.00031328	4.49988e-08		25.4	1.5706e-09	7.4568e-09									20.7309	5.05e-11		--	--	--	--	--	--	--	--													8.37754	0.17744
344.244	0.18994	1.30982	2.12768		25.2	0.0003116	4.57776e-08		25.2	1.5803e-09	7.6991e-09									20.7732	5.4e-12		--	--	--	--	--	--	--	--													8.37831	0.18107
344.749	0.18982	1.30858	2.12814		25	0.00030968	4.63308e-08		25	1.5826e-09	7.7304e-09									20.8157	5e-13		--	--	--	--	--	--	--	--													8.37909	0.17799
345.254	0.18923	1.30803	2.12669		24.8	0.00030852	4.6993e-08		24.8	1.5939e-09	7.8471e-09									20.8581	1e-13		--	--	--	--	--	--	--	--													8.37992	0.17604
345.759	0.1883	1.30947	2.12634		24.6	0.0003069	4.75708e-08		24.6	1.6061e-09	7.9211e-09									20.9006	4e-13		--	--	--	--	--	--	--	--													8.3807	0.17788
346.263	0.18773	1.31145	2.12577		24.4	0.00030528	4.8196e-08		24.4	1.6258e-09	8.1351e-09									20.9425	0		--	--	--	--	--	--	--	--													8.38153	0.1759
346.768	0.18714	1.31348	2.12541		24.2	0.00030362	4.90126e-08		24.2	1.6349e-09	8.2861e-09									20.9847	2.1e-12		--	--	--	--	--	--	--	--													8.38231	0.1778
347.273	0.18667	1.31458	2.12542		24	0.00030206	4.97906e-08		24	1.6515e-09	8.3488e-09									21.0267	2e-13		--	--	--	--	--	--	--	--													8.38314	0.17623
347.778	0.18615	1.31717	2.12575		23.8	0.00030054	5.03944e-08		23.8	1.6651e-09	8.4518e-09									21.0686	2.5e-12		--	--	--	--	--	--	--	--													8.38392	0.17161
348.281	0.1857	1.31848	2.12618		23.6	0.00029908	5.09328e-08		23.6	1.6749e-09	8.8199e-09									21.1105	9e-13		--	--	--	--	--	--	--	--													8.38469	0.17359
348.785	0.18527	1.31884	2.1262		23.4	0.00029738	5.18762e-08		23.4	1.6773e-09	8.8989e-09									21.1698	7e-13		--	--	--	--	--	--	--	--													8.38553	0.17304
349.29	0.18485	1.31764	2.1266		23.2	0.00029628	5.27092e-08		23.2	1.6886e-09	9.0032e-09									21.2114	1.2e-12		--	--	--	--	--	--	--	--													8.3863	0.16906
349.795	0.18451	1.31526	2.12733		23	0.00029446	5.30734e-08		23	1.6899e-09	9.1265e-09									21.254	4e-13		--	--	--	--	--	--	--	--													8.38713	0.17019
350.299	0.18424	1.31134	2.12868		22.8	0.00029314	5.39994e-08		22.8	1.7036e-09	9.2935e-09									21.2968	1.2e-12		--	--	--	--	--	--	--	--													8.38791	0.16961
350.804	0.18453	1.30804	2.12977		22.6	0.00029146	5.46872e-08		22.6	1.7156e-09	9.39e-09									21.3387	1.3e-12		--	--	--	--	--	--	--	--													8.38874	0.16722
351.307	0.18455	1.30024	2.13119		22.4	0.00028982	5.557e-08		22.4	1.7267e-09	9.4936e-09									21.3807	3e-13		--	--	--	--	--	--	--	--													8.38952	0.17063
351.811	0.18469	1.29725	2.13205		22.2	0.00028848	5.60666e-08		22.2	1.7437e-09	9.632e-09									21.4226	1.3e-12		--	--	--	--	--	--	--	--													8.39029	0.16774
352.316	0.18465	1.29536	2.13301		22	0.00028678	5.6938e-08		22	1.755e-09	9.7954e-09									21.4652	1.6e-12		--	--	--	--	--	--	--	--													8.39113	0.16691
352.82	0.18471	1.29326	2.13396		21.8	0.0002851	5.77328e-08		21.8	1.7707e-09	1.01015e-08									21.5077	1.7e-12		--	--	--	--	--	--	--	--													8.3919	0.17101
353.325	0.18471	1.29317	2.13574		21.6	0.00028356	5.85096e-08		21.6	1.7738e-09	1.01814e-08									21.55	1.6e-12		--	--	--	--	--	--	--	--													8.39274	0.16513
353.829	0.18476	1.29296	2.13556		21.4	0.000282	5.93412e-08		21.4	1.7884e-09	1.03221e-08									21.5925	1.6e-12		--	--	--	--	--	--	--	--													8.39351	0.1662
354.332	0.18479	1.29493	2.13526		21.2	0.00028058	5.99014e-08		21.2	1.805e-09	1.03567e-08									21.6526	4e-13		--	--	--	--	--	--	--	--													8.39429	0.16664
354.836	0.18484	1.2978	2.13468		21	0.00027906	6.09402e-08		21	1.8148e-09	1.05541e-08									21.6941	1.3e-12		--	--	--	--	--	--	--	--													8.39512	0.16551
355.34	0.18477	1.30104	2.13382		20.8	0.00027762	6.1525e-08		20.8	1.8217e-09	1.0704e-08									21.7356	1.6e-12		--	--	--	--	--	--	--	--													8.3959	0.16702
355.845	0.18477	1.30449	2.1328		20.6	0.00027636	6.2474e-08		20.6	1.8416e-09	1.08913e-08									21.7772	4.96e-11		--	--	--	--	--	--	--	--													8.39673	0.16573
356.347	0.18488	1.30971	2.13184		20.4	0.00027456	6.32134e-08		20.4	1.8427e-09	1.10515e-08									21.8187	5.29e-11		--	--	--	--	--	--	--	--													8.39751	0.16554
356.851	0.18479	1.31433	2.13163		20.2	0.00027326	6.3716e-08		20.2	1.8631e-09	1.12897e-08									21.8603	5.42e-11		--	--	--	--	--	--	--	--													8.39834	0.16526
357.356	0.18486	1.31802	2.13112		20	0.00027192	6.46532e-08		20	1.8699e-09	1.13082e-08									21.903	5.4e-11		--	--	--	--	--	--	--	--													8.39912	0.16373
357.86	0.18496	1.32025	2.12958		19.8	0.00027016	6.56318e-08		19.8	1.8852e-09	1.1584e-08									21.9461	5.05e-11		--	--	--	--	--	--	--	--													8.39989	0.16529
358.364	0.18503	1.31722	2.12764		19.6	0.0002686	6.66266e-08		19.6	1.9244e-09	1.16632e-08									21.9891	5.22e-11		--	--	--	--	--	--	--	--													8.40072	0.16362
358.866	0.18515	1.31486	2.1268		19.4	0.00026736	6.74808e-08		19.4	1.9084e-09	1.19246e-08									22.0315	5.26e-11		--	--	--	--	--	--	--	--													8.4015	0.1645
359.37	0.18523	1.31277	2.12692		19.2	0.00026592	6.84144e-08		19.2	1.9297e-09	1.2068e-08									22.0736	5.04e-11		--	--	--	--	--	--	--	--													8.40233	0.16384
359.874	0.18537	1.31179	2.12828		19	0.00026458	6.89598e-08		19	1.9408e-09	1.23092e-08									22.1157	5.33e-11		--	--	--	--	--	--	--	--													8.40311	0.16037
360.377	0.18546	1.31312	2.12984		18.8	0.00026318	7.01434e-08		18.8	1.9525e-09	1.2435e-08									22.1709	5.09e-11		--	--	--	--	--	--	--	--													8.40394	0.16103
360.881	0.18561	1.31521	2.13203		18.6	0.0002619	7.09968e-08		18.6	1.9716e-09	1.27208e-08									22.2146	5.23e-11		--	--	--	--	--	--	--	--													8.40472	0.16408
361.385	0.18571	1.31693	2.13527		18.4	0.00026018	7.21054e-08		18.4	1.9839e-09	1.28662e-08									22.2561	4.85e-11		--	--	--	--	--	--	--	--													8.40549	0.16164
361.889	0.18583	1.31992	2.13898		18.2	0.00025874	7.25862e-08		18.2	1.9921e-09	1.30524e-08									22.2986	4.99e-11		--	--	--	--	--	--	--	--													8.40633	0.15839
362.391	0.18593	1.3224	2.14089		18	0.0002573	7.36192e-08		18	2.0027e-09	1.31982e-08									22.3402	5.17e-11		--	--	--	--	--	--	--	--													8.4071	0.15578
362.895	0.18611	1.32266	2.14221		17.8	0.00025616	7.47314e-08		17.8	2.0165e-09	1.34714e-08									22.3833	5.11e-11		--	--	--	--	--	--	--	--													8.40794	0.15435
363.399	0.18624	1.32404	2.1436		17.6	0.00025464	7.55242e-08		17.6	2.0336e-09	1.37136e-08									22.4255	5.19e-11		--	--	--	--	--	--	--	--													8.40871	0.15573
363.9	0.18641	1.32464	2.14411		17.4	0.00025304	7.66942e-08		17.4	2.0435e-09	1.39376e-08									22.4684	5.2e-11		--	--	--	--	--	--	--	--													8.40949	0.15562
364.404	0.18654	1.32522	2.14334		17.2	0.00025172	7.74338e-08		17.2	2.066e-09	1.40128e-08									22.5106	5.11e-11		--	--	--	--	--	--	--	--													8.41032	0.15507
364.908	0.18668	1.32618	2.14319		17	0.00025	7.87204e-08		17	2.0771e-09	1.45034e-08									22.5527	5.14e-11		--	--	--	--	--	--	--	--													8.4111	0.15606
365.41	0.18681	1.32884	2.14346		16.8	0.0002488	7.98484e-08		16.8	2.0945e-09	1.4555e-08									22.5952	5.04e-11		--	--	--	--	--	--	--	--													8.41193	0.1549
365.914	0.18606	1.33278	2.14384		16.6	0.00024738	8.0936e-08		16.6	2.102e-09	1.4718e-08									22.6543	5.14e-11		--	--	--	--	--	--	--	--													8.4127	0.15372
366.418	0.18573	1.33468	2.14388		16.4	0.00024608	8.16962e-08		16.4	2.1157e-09	1.49682e-08									22.6959	4.76e-11		--	--	--	--	--	--	--	--													8.41354	0.15424
366.919	0.18558	1.33583	2.14342		16.2	0.00024454	8.25252e-08		16.2	2.1589e-09	1.51244e-08									22.7385	4.98e-11		--	--	--	--	--	--	--	--													8.41431	0.1532
367.423	0.18647	1.3378	2.1432		16	0.00024306	8.3695e-08		16	2.1484e-09	1.53948e-08									22.7806	5e-12		--	--	--	--	--	--	--	--													8.41509	0.15454
367.927	0.18737	1.33912	2.14281		15.8	0.00024152	8.47846e-08		15.8	2.1593e-09	1.57056e-08									22.8226	3.3e-12		--	--	--	--	--	--	--	--													8.41592	0.15383
368.428	0.18781	1.34003	2.14275		15.6	0.00024036	8.5571e-08		15.6	2.1784e-09	1.58286e-08									22.8653	1.7e-12		--	--	--	--	--	--	--	--													8.4167	0.15498
368.932	0.18736	1.34088	2.14395		15.4	0.0002388	8.65214e-08		15.4	2.1915e-09	1.61846e-08									22.9073	1.3e-12		--	--	--	--	--	--	--	--													8.41753	0.15191
369.435	0.18684	1.34064	2.1456		15.2	0.0002372	8.7654e-08		15.2	2.2239e-09	1.6303e-08									22.9499	9e-13		--	--	--	--	--	--	--	--													8.41831	0.15193
369.937	0.18623	1.33978	2.14713		15	0.000236	8.91048e-08		15	2.2319e-09	1.64814e-08									22.9915	1.8e-12		--	--	--	--	--	--	--	--													8.41914	0.14938
370.441	0.18557	1.33811	2.1493		14.8	0.00023488	8.98712e-08		14.8	2.2538e-09	1.6644e-08									23.033	1.6e-12		--	--	--	--	--	--	--	--													8.41992	0.14916
370.944	0.18486	1.3373	2.15164		14.6	0.0002333	9.12076e-08		14.6	2.2566e-09	1.72312e-08									23.0746	6e-13		--	--	--	--	--	--	--	--													8.42069	0.14899
371.446	0.18407	1.3352	2.15351		14.4	0.0002319	9.19688e-08		14.4	2.2734e-09	1.74156e-08									23.1161	8e-13		--	--	--	--	--	--	--	--													8.42153	0.15336
371.949	0.18329	1.33381	2.15632		14.2	0.0002305	9.34766e-08		14.2	2.2915e-09	1.76192e-08									23.1755	6e-13		--	--	--	--	--	--	--	--													8.4223	0.14792
372.45	0.18198	1.33171	2.15787		14	0.00022912	9.40686e-08		14	2.3009e-09	1.80808e-08									23.217	1.2e-12		--	--	--	--	--	--	--	--													8.42314	0.14855
372.954	0.18106	1.32986	2.1597		13.8	0.0002277	9.5846e-08		13.8	2.3301e-09	1.81e-08									23.2589	2e-13		--	--	--	--	--	--	--	--													8.42391	0.14723
373.457	0.18016	1.32842	2.1616		13.6	0.00022636	9.7081e-08		13.6	2.356e-09	1.82848e-08									23.3006	9e-13		--	--	--	--	--	--	--	--													8.42469	0.14756
373.958	0.17903	1.32774	2.16407		13.4	0.00022492	9.82642e-08		13.4	2.3565e-09	1.86234e-08									23.3427	1.1e-12		--	--	--	--	--	--	--	--													8.42552	0.14773
374.462	0.17829	1.32618	2.16661		13.2	0.00022376	9.93324e-08		13.2	2.3786e-09	1.89432e-08									23.3844	2e-13		--	--	--	--	--	--	--	--													8.42629	0.14855
374.963	0.17735	1.32582	2.16933		13	0.0002225	1.00759e-07		13	2.39e-09	1.90954e-08									23.4259	1.9e-12		--	--	--	--	--	--	--	--													8.42713	0.14709
375.466	0.17653	1.32553	2.17284		12.8	0.0002211	1.01808e-07		12.8	2.415e-09	1.9308e-08									23.4677	9e-13		--	--	--	--	--	--	--	--													8.4279	0.14501
375.968	0.17572	1.32519	2.1765		12.6	0.00021982	1.03169e-07		12.6	2.4229e-09	1.95848e-08									23.5101	2e-12		--	--	--	--	--	--	--	--													8.42874	0.14462
376.471	0.17486	1.32561	2.18038		12.4	0.00021832	1.04403e-07		12.4	2.4559e-09	2.001e-08									23.5526	1.2e-12		--	--	--	--	--	--	--	--													8.42951	0.14195
376.974	0.17406	1.32816	2.18486		12.2	0.0002171	1.05698e-07		12.2	2.459e-09	2.03634e-08									23.5951	4e-13		--	--	--	--	--	--	--	--													8.43029	0.14454
377.475	0.17363	1.33289	2.19105		12	0.00021582	1.06578e-07		12	2.4908e-09	2.06352e-08									23.6568	2.4e-12		--	--	--	--	--	--	--	--													8.43112	0.14366
377.978	0.17449	1.33894	2.19718		11.8	0.00021446	1.07651e-07		11.8	2.5051e-09	2.09234e-08									23.6986	9e-13		--	--	--	--	--	--	--	--													8.4319	0.14132
378.479	0.17466	1.34371	2.20662		11.6	0.00021338	1.0911e-07		11.6	2.5281e-09	2.11878e-08									23.7407	1.6e-12		--	--	--	--	--	--	--	--													8.43273	0.14193
378.982	0.17502	1.34666	2.21846		11.4	0.00021192	1.10603e-07		11.4	2.5395e-09	2.16848e-08									23.7826	1e-12		--	--	--	--	--	--	--	--													8.43351	0.14107
379.483	0.17536	1.3558	2.23081		11.2	0.00021058	1.118e-07		11.2	2.5622e-09	2.16992e-08									23.8243	5e-13		--	--	--	--	--	--	--	--													8.43434	0.14008
379.986	0.17571	1.3685	2.25048		11	0.00020916	1.13114e-07		11	2.5789e-09	2.21866e-08									23.8668	8e-13		--	--	--	--	--	--	--	--													8.43512	0.13986
380.487	0.17626	1.38824	2.277		10.8	0.0002077	1.145e-07		10.8	2.6069e-09	2.23696e-08									23.9088	2e-13		--	--	--	--	--	--	--	--													8.43589	0.13989
380.99	0.17672	1.42241	2.31543		10.6	0.00020632	1.1636e-07		10.6	2.625e-09	2.2732e-08									23.9506	1.3e-12		--	--	--	--	--	--	--	--													8.43673	0.14011
381.491	0.17723	1.51016	2.38833		10.4	0.00020532	1.1804e-07		10.4	2.6354e-09	2.2863e-08									23.9925	1.5e-12		--	--	--	--	--	--	--	--													8.4375	0.13607
381.994	0.17776	1.59933	2.54543		10.2	0.00020382	1.1926e-07		10.2	2.6775e-09	2.34748e-08									24.0344	4e-13		--	--	--	--	--	--	--	--													8.43833	0.1391
382.495	0.17831	1.71772	2.83533		10	0.00020272	1.2134e-07		10	2.688e-09	2.34266e-08									24.0759	3.2e-12		--	--	--	--	--	--	--	--													8.43911	0.13514
382.998	0.17889	1.89349	3.01121		9.8	0.0002014	1.2246e-07		9.8	2.7013e-09	2.43188e-08									24.1175	2e-12		--	--	--	--	--	--	--	--													8.43994	0.1375
383.499	0.17945	1.96986	3.0462		9.6	0.0002002	1.2254e-07		9.6	2.7173e-09	2.45298e-08									24.1804	2e-13		--	--	--	--	--	--	--	--													8.44072	0.13099
384.001	0.18005	1.86507	2.93537		9.4	0.00019888	1.245e-07		9.4	2.7533e-09	2.4694e-08									24.2226	4e-13		--	--	--	--	--	--	--	--													8.44149	0.1345
384.502	0.18062	1.70311	2.71209		9.2	0.0001976	1.2582e-07		9.2	2.769e-09	2.50328e-08									24.2646	1.2e-12		--	--	--	--	--	--	--	--													8.44233	0.13211
385.005	0.1812	1.57959	2.4964		9	0.0001963	1.2832e-07		9	2.7815e-09	2.5128e-08									24.3074	2.3e-12		--	--	--	--	--	--	--	--													8.4431	0.13585
385.506	0.18069	1.4497	2.36737		8.8	0.00019508	1.2884e-07		8.8	2.8193e-09	2.5422e-08									24.3504	2e-13		--	--	--	--	--	--	--	--													8.44394	0.13736
386.006	0.18042	1.40711	2.27615		8.6	0.00019382	1.2988e-07		8.6	2.8343e-09	2.59388e-08									24.3935	1.8e-12		--	--	--	--	--	--	--	--													8.44471	0.13599
386.509	0.18029	1.37669	2.2127		8.4	0.0001925	1.3094e-07		8.4	2.8472e-09	2.63422e-08									24.4352	5e-13		--	--	--	--	--	--	--	--													8.44549	0.12934
387.01	0.18013	1.33895	2.19559		8.2	0.00019134	1.337e-07		8.2	2.8817e-09	2.66386e-08									24.4769	2e-13		--	--	--	--	--	--	--	--													8.44632	0.13079
387.512	0.18014	1.32849	2.17576		8	0.00019	1.3442e-07		8	2.9001e-09	2.66912e-08									24.5194	1.3e-12		--	--	--	--	--	--	--	--													8.4471	0.12936
388.013	0.18016	1.3281	2.17565		7.8	0.00018872	1.3728e-07		7.8	2.9337e-09	2.6968e-08									24.5612	2e-13		--	--	--	--	--	--	--	--													8.44793	0.132
388.515	0.18029	1.33906	2.16752		7.6	0.00018762	1.3844e-07		7.6	2.9355e-09	2.72544e-08									24.6031	2.2e-12		--	--	--	--	--	--	--	--													8.44871	0.12953
389.016	0.18042	1.35282	2.16816		7.4	0.00018618	1.4026e-07		7.4	2.9822e-09	2.80522e-08									24.6604	6e-13		--	--	--	--	--	--	--	--													8.44954	0.13099
389.516	0.18059	1.35959	2.17258		7.2	0.00018502	1.4166e-07		7.2	2.989e-09	2.8069e-08									24.702	9e-13		--	--	--	--	--	--	--	--													8.45032	0.12881
390.019	0.18078	1.35557	2.16488		7	0.00018388	1.4356e-07		7	3.0177e-09	2.85902e-08									24.7435	1.6e-12		--	--	--	--	--	--	--	--													8.45109	0.12862
390.519	0.18097	1.33363	2.1643		6.8	0.00018274	1.4422e-07		6.8	3.0532e-09	2.88202e-08									24.7862	1e-13		--	--	--	--	--	--	--	--													8.45192	0.12585
391.022	0.18113	1.32511	2.16181		6.6	0.0001815	1.4648e-07		6.6	3.084e-09	2.97278e-08									24.8289	1.5e-12		--	--	--	--	--	--	--	--													8.4527	0.12612
391.522	0.18133	1.29264	2.16231		6.4	0.00018006	1.4752e-07		6.4	3.1113e-09	3.03526e-08									24.8716	3e-13		--	--	--	--	--	--	--	--													8.45353	0.12519
392.022	0.18101	1.32203	2.16427		6.2	0.00017906	1.491e-07		6.2	3.1337e-09	3.06338e-08									24.9137	1.5e-12		--	--	--	--	--	--	--	--													8.45431	0.12315
392.525	0.18012	1.34657	2.16671		6	0.00017784	1.501e-07		6	3.1577e-09	3.08866e-08									24.9555	2.4e-12		--	--	--	--	--	--	--	--													8.45514	0.12409
393.025	0.17902	1.35186	2.1709		5.8	0.0001766	1.5236e-07		5.8	3.1942e-09	3.0973e-08									24.9976	2.1e-12		--	--	--	--	--	--	--	--													8.45592	0.12535
393.525	0.17813	1.35791	2.17434		5.6	0.00017532	1.5534e-07		5.6	3.2274e-09	3.18678e-08									25.0406	5e-13		--	--	--	--	--	--	--	--													8.45669	0.12634
394.027	0.176	1.35244	2.17867		5.4	0.00017418	1.5556e-07		5.4	3.2365e-09	3.18564e-08									25.0821	1.5e-12		--	--	--	--	--	--	--	--													8.45753	0.12387
394.528	0.17556	1.35036	2.18344		5.2	0.00017308	1.5676e-07		5.2	3.2694e-09	3.22084e-08									25.1237	7e-13		--	--	--	--	--	--	--	--													8.4583	0.12532
395.03	0.17525	1.35606	2.18944		5	0.0001719	1.603e-07		5	3.307e-09	3.24734e-08									25.1835	3e-13		--	--	--	--	--	--	--	--													8.45914	0.12277
395.53	0.17497	1.36258	2.19552		4.8	0.00017078	1.6188e-07		4.8	3.3144e-09	3.35212e-08									25.225	1e-12		--	--	--	--	--	--	--	--													8.45991	0.1276
396.03	0.17476	1.36798	2.20324		4.6	0.00016966	1.638e-07		4.6	3.351e-09	3.39818e-08									25.2665	1e-13		--	--	--	--	--	--	--	--													8.46069	0.1231
396.532	0.17458	1.37106	2.21059		4.4	0.00016854	1.6586e-07		4.4	3.3746e-09	3.43028e-08									25.3081	1.6e-12		--	--	--	--	--	--	--	--													8.46152	0.12098
397.032	0.17597	1.3717	2.21971		4.2	0.00016736	1.6704e-07		4.2	3.4168e-09	3.45178e-08									25.3497	1.5e-12		--	--	--	--	--	--	--	--													8.4623	0.11925
397.532	0.17646	1.37361	2.22795		4	0.00016596	1.6986e-07		4	3.4481e-09	3.53524e-08									25.3912	4e-13		--	--	--	--	--	--	--	--													8.46313	0.11908
398.034	0.17711	1.37587	2.23811		3.8	0.00016494	1.7244e-07		3.8	3.4771e-09	3.51308e-08									25.4327	1.7e-12		--	--	--	--	--	--	--	--													8.46391	0.12191
398.534	0.17751	1.38129	2.24882		3.6	0.0001636	1.7394e-07		3.6	3.5018e-09	3.58228e-08									25.475	3e-13		--	--	--	--	--	--	--	--													8.46474	0.12002
399.034	0.17831	1.38655	2.25683		3.4	0.00016254	1.7466e-07		3.4	3.5403e-09	3.57706e-08									25.5173	3.5e-12		--	--	--	--	--	--	--	--													8.46551	0.11972
399.534	0.17882	1.39607	2.26856		3.2	0.00016142	1.7658e-07		3.2	3.5569e-09	3.69542e-08									25.5593	2.4e-12		--	--	--	--	--	--	--	--													8.46629	0.11958
400.036	0.17955	1.40522	2.2833		3	0.00016034	1.7924e-07		3	3.6047e-09	3.73552e-08									25.601	2.6e-12		--	--	--	--	--	--	--	--													8.46712	0.1176
400.536	0.18041	1.41911	2.3028		2.8	0.00015942	1.8042e-07		2.8	3.6326e-09	3.7495e-08									25.6629	9e-13		--	--	--	--	--	--	--	--													8.4679	0.11842
401.036	0.18012	1.44607	2.32395		2.6	0.00015816	1.8314e-07		2.6	3.6742e-09	3.79746e-08									25.7045	1.8e-12		--	--	--	--	--	--	--	--													8.46873	0.11939
401.538	0.17967	1.46687	2.35175		2.4	0.00015694	1.8462e-07		2.4	3.685e-09	3.7917e-08									25.746	8e-13		--	--	--	--	--	--	--	--													8.46951	0.11614
402.037	0.17931	1.48435	2.38258		2.2	0.00015576	1.8632e-07		2.2	3.7553e-09	3.80764e-08									25.7876	1.2e-12		--	--	--	--	--	--	--	--													8.47034	0.11686
402.537	0.17884	1.50796	2.42367		2	0.00015468	1.8938e-07		2	3.7887e-09	3.88574e-08									25.8292	2.7e-12		--	--	--	--	--	--	--	--													8.47112	0.11309
403.037	0.17847	1.53392	2.46132		1.8	0.00015372	1.9148e-07		1.8	3.816e-09	3.95374e-08									25.8707	7e-13		--	--	--	--	--	--	--	--													8.47189	0.11499
403.539	0.17803	1.5641	2.49463		1.6	0.00015256	1.937e-07		1.6	3.8281e-09	4.05008e-08									25.9123	1.8e-12		--	--	--	--	--	--	--	--													8.47273	0.11306
404.038	0.17766	1.60228	2.55376		1.4	0.00015168	1.9602e-07		1.4	3.8566e-09	4.00298e-08									25.9538	8e-13		--	--	--	--	--	--	--	--													8.4735	0.11702
404.538	0.17727	1.64187	2.61566		1.2	0.00015046	1.9854e-07		1.2	3.9046e-09	4.02862e-08									25.9953	1.2e-12		--	--	--	--	--	--	--	--													8.47434	0.11306
405.037	0.17683	1.68783	2.66879		1	0.0001493	1.9892e-07		1	3.9682e-09	4.09402e-08									26.0377	2.7e-12		--	--	--	--	--	--	--	--													8.47511	0.11471
405.539	0.17658	1.73582	2.71315		0.8	0.00014818	2.0188e-07		0.8	3.9959e-09	4.17304e-08									26.0799	7e-13		--	--	--	--	--	--	--	--													8.47589	0.11353
406.039	0.17626	1.77858	2.75655		0.6	0.00014732	2.0398e-07		0.6	4.0291e-09	4.17676e-08									26.1219	1.5e-12		--	--	--	--	--	--	--	--													8.47672	0.1154
406.538	0.17557	1.81266	2.77797		0.4	0.00014612	2.0608e-07		0.4	4.0265e-09	4.22308e-08									26.1865	8e-13		--	--	--	--	--	--	--	--													8.4775	0.11515
407.038	0.17599	1.83953	2.76091		0.2	0.00014516	2.0818e-07		0.2	4.0728e-09	4.27628e-08									26.228	1.1e-12		--	--	--	--	--	--	--	--													8.47833	0.11364
407.537	0.17648	1.84447	2.73299		0	0.0001441	2.1056e-07		0	4.1341e-09	4.34466e-08									26.2695	1.4e-12		--	--	--	--	--	--	--	--													8.4791	0.11018
408.039	0.17712	1.83082	2.68493		-0.2	0.00014302	2.1384e-07		-0.2	4.1915e-09	4.38016e-08									26.3351	1.8e-12		--	--	--	--	--	--	--	--													8.47994	0.11205
408.538	0.17724	1.74158	2.63417		-0.4	0.00014198	2.1616e-07		-0.4	4.2157e-09	4.4125e-08									26.3777	8e-13		--	--	--	--	--	--	--	--													8.48071	0.10905
409.037	0.1768	1.71147	2.5865		-0.6	0.00014088	2.1702e-07		-0.6	4.2387e-09	4.46532e-08									26.4192	1.2e-12		--	--	--	--	--	--	--	--													8.48149	0.10971
409.537	0.17643	1.65937	2.53855		-0.8	0.00013982	2.2074e-07		-0.8	4.2726e-09	4.51572e-08									26.4607	2.7e-12		--	--	--	--	--	--	--	--													8.48232	0.10798
410.036	0.176	1.61326	2.48569		-1	0.00013862	2.205e-07		-1	4.3199e-09	4.62288e-08									26.5023	7e-13		--	--	--	--	--	--	--	--													8.4831	0.10567
410.538	0.17566	1.57467	2.44968		-1.2	0.00013768	2.2406e-07		-1.2	4.3469e-09	4.60764e-08									26.5442	1.5e-12		--	--	--	--	--	--	--	--													8.48393	0.11251
411.037	0.17526	1.53896	2.41524		-1.4	0.00013672	2.2754e-07		-1.4	4.4105e-09	4.65634e-08									26.5868	8e-13		--	--	--	--	--	--	--	--													8.48471	0.10927
411.536	0.17495	1.5082	2.38046		-1.6	0.00013564	2.3016e-07		-1.6	4.4151e-09	4.68624e-08									26.6292	1.1e-12		--	--	--	--	--	--	--	--													8.48554	0.10828
412.035	0.17458	1.48244	2.34948		-1.8	0.00013456	2.3124e-07		-1.8	4.475e-09	4.7606e-08									26.6903	1.4e-12		--	--	--	--	--	--	--	--													8.48632	0.10908
412.534	0.1743	1.46304	2.32379		-2	0.00013358	2.35e-07		-2	4.5247e-09	4.78608e-08									26.7319	7e-13		--	--	--	--	--	--	--	--													8.48709	0.10809
413.034	0.17396	1.44474	2.29997		-2.2	0.00013246	2.374e-07		-2.2	4.6084e-09	4.85118e-08									26.7734	1.3e-12		--	--	--	--	--	--	--	--													8.48793	0.10748
413.533	0.1737	1.42865	2.27881		-2.4	0.00013146	2.406e-07		-2.4	4.6332e-09	4.89128e-08									26.816	2e-13		--	--	--	--	--	--	--	--													8.4887	0.10561
414.034	0.17339	1.41353	2.25817		-2.6	0.00013058	2.4202e-07		-2.6	4.6873e-09	4.9145e-08									26.8584	1.9e-12		--	--	--	--	--	--	--	--													8.48954	0.10641
414.533	0.17316	1.40161	2.24421		-2.8	0.00012966	2.4538e-07		-2.8	4.7275e-09	4.96822e-08									26.9015	1.7e-12		--	--	--	--	--	--	--	--													8.49031	0.10702
415.032	0.17298	1.39258	2.23316		-3	0.00012856	2.4698e-07		-3	4.7648e-09	4.99826e-08									26.9439	2e-12		--	--	--	--	--	--	--	--													8.49109	0.10663
415.531	0.17283	1.38483	2.224		-3.2	0.00012764	2.485e-07		-3.2	4.8047e-09	5.02856e-08									26.9862	1.9e-12		--	--	--	--	--	--	--	--													8.49192	0.10515
416.03	0.17274	1.37546	2.2179		-3.4	0.00012678	2.512e-07		-3.4	4.8115e-09	5.04674e-08									27.0282	1e-12		--	--	--	--	--	--	--	--													8.49269	0.10685
416.529	0.17301	1.36838	2.2123		-3.6	0.00012566	2.553e-07		-3.6	4.8715e-09	5.0819e-08									27.0712	6e-13		--	--	--	--	--	--	--	--													8.49353	0.1068
417.028	0.17295	1.36242	2.20814		-3.8	0.0001247	2.5776e-07		-3.8	4.928e-09	5.1152e-08									27.1128	3.5e-12		--	--	--	--	--	--	--	--													8.4943	0.10372
417.527	0.17296	1.35681	2.20284		-4	0.0001237	2.6188e-07		-4	4.9874e-09	5.12658e-08									27.1711	2e-12		--	--	--	--	--	--	--	--													8.49514	0.10253
418.026	0.173	1.35221	2.19693		-4.2	0.00012274	2.63e-07		-4.2	5.0261e-09	5.17716e-08									27.2128	1.9e-12		--	--	--	--	--	--	--	--													8.49591	0.10528
418.527	0.17304	1.35085	2.19351		-4.4	0.00012172	2.6458e-07		-4.4	5.0452e-09	5.2642e-08									27.2558	1e-12		--	--	--	--	--	--	--	--													8.49669	0.10449
419.026	0.17316	1.3497	2.18644		-4.6	0.0001207	2.6918e-07		-4.6	5.1065e-09	5.36754e-08									27.2978	6e-13		--	--	--	--	--	--	--	--													8.49752	0.10424
419.525	0.17327	1.34933	2.18351		-4.8	0.00011964	2.7096e-07		-4.8	5.1366e-09	5.46514e-08									27.3394	3.5e-12		--	--	--	--	--	--	--	--													8.4983	0.10454
420.023	0.17346	1.34993	2.18137		-5	0.00011876	2.737e-07		-5	5.2066e-09	5.49254e-08									27.3814	2.6e-12		--	--	--	--	--	--	--	--													8.49913	0.10171
420.522	0.17366	1.35152	2.17911		-5.2	0.00011778	2.7614e-07		-5.2	5.2096e-09	5.49912e-08									27.4233	1.3e-12		--	--	--	--	--	--	--	--													8.49991	0.10182
421.021	0.17394	1.35312	2.17787		-5.4	0.00011678	2.799e-07		-5.4	5.277e-09	5.58774e-08									27.4653	1.3e-12		--	--	--	--	--	--	--	--													8.50074	0.10229
421.52	0.17482	1.35422	2.17763		-5.6	0.00011578	2.8178e-07		-5.6	5.3335e-09	5.62838e-08									27.5072	8e-13		--	--	--	--	--	--	--	--													8.50152	0.0999
422.018	0.17473	1.35522	2.17728		-5.8	0.00011494	2.8536e-07		-5.8	5.3816e-09	5.66574e-08									27.5487	1.2e-12		--	--	--	--	--	--	--	--													8.50229	0.10248
422.517	0.17465	1.35529	2.17725		-6	0.00011382	2.8654e-07		-6	5.394e-09	5.69802e-08									27.5905	2.7e-12		--	--	--	--	--	--	--	--													8.50313	0.10352
423.016	0.17447	1.35667	2.17705		-6.2	0.00011296	2.916e-07		-6.2	5.4466e-09	5.78938e-08									27.632	7e-13		--	--	--	--	--	--	--	--													8.5039	0.10102
423.514	0.17426	1.35771	2.17702		-6.4	0.000112	2.9372e-07		-6.4	5.5106e-09	5.75454e-08									27.6912	1.5e-12		--	--	--	--	--	--	--	--													8.50473	0.10435
424.013	0.17398	1.35674	2.17718		-6.6	0.00011112	2.9774e-07		-6.6	5.5668e-09	5.80152e-08									27.7335	8e-13		--	--	--	--	--	--	--	--													8.50551	0.10091
424.511	0.17376	1.35731	2.17717		-6.8	0.00011008	3.0002e-07		-6.8	5.6055e-09	5.84056e-08									27.7758	1.1e-12		--	--	--	--	--	--	--	--													8.50634	0.10185
425.01	0.17145	1.35677	2.17579		-7	0.00010912	3.0268e-07		-7	5.6427e-09	5.85626e-08									27.8176	1.4e-12		--	--	--	--	--	--	--	--													8.50712	0.10003
425.508	0.17097	1.35468	2.17316		-7.2	0.00010834	3.0614e-07		-7.2	5.6882e-09	5.92666e-08									27.8593	4e-13		--	--	--	--	--	--	--	--													8.50789	0.09877
426.007	0.17004	1.35092	2.17175		-7.4	0.00010734	3.1002e-07		-7.4	5.7641e-09	5.96804e-08									27.9009	2.9e-12		--	--	--	--	--	--	--	--													8.50873	0.09695
426.505	0.17033	1.34776	2.17129		-7.6	0.00010628	3.1214e-07		-7.6	5.8354e-09	5.998e-08									27.9424	7e-13		--	--	--	--	--	--	--	--													8.5095	0.0928
427.004	0.17067	1.34492	2.17349		-7.8	0.0001055	3.1492e-07		-7.8	5.8687e-09	6.03682e-08									27.984	1.3e-12		--	--	--	--	--	--	--	--													8.51034	0.09671
427.502	0.17112	1.34143	2.1713		-8	0.00010446	3.1974e-07		-8	5.8952e-09	6.1145e-08									28.0256	8e-13		--	--	--	--	--	--	--	--													8.51111	0.09495
428	0.17172	1.33931	2.16952		-8.2	0.00010352	3.2344e-07		-8.2	5.9533e-09	6.17338e-08									28.0685	1.1e-12		--	--	--	--	--	--	--	--													8.51189	0.09858
428.499	0.17237	1.33585	2.16799		-8.4	0.00010262	3.2714e-07		-8.4	6.0184e-09	6.15928e-08									28.1108	1.5e-12		--	--	--	--	--	--	--	--													8.51272	0.09558
428.997	0.17458	1.33379	2.1671		-8.6	0.00010164	3.3114e-07		-8.6	6.0316e-09	6.2456e-08									28.1728	1e-13		--	--	--	--	--	--	--	--													8.5135	0.09772
429.495	0.17583	1.33384	2.16645		-8.8	0.0001007	3.3528e-07		-8.8	6.1217e-09	6.28312e-08									28.2144	2e-13		--	--	--	--	--	--	--	--													8.51433	0.09525
429.994	0.17714	1.3341	2.16563		-9	9.961e-05	3.41e-07		-9	6.1338e-09	6.34362e-08									28.256	5e-13		--	--	--	--	--	--	--	--													8.51511	0.09539
430.492	0.17859	1.33447	2.16471		-9.2	9.864e-05	3.4102e-07		-9.2	6.1958e-09	6.46684e-08									28.2976	1.7e-12		--	--	--	--	--	--	--	--													8.51594	0.09654
430.99	0.17884	1.33232	2.16347		-9.4	9.7552e-05	3.4484e-07		-9.4	6.2198e-09	6.41746e-08									28.34	6e-13		--	--	--	--	--	--	--	--													8.51672	0.09484
431.488	0.17899	1.32719	2.16209		-9.6	9.6754e-05	3.4676e-07		-9.6	6.2527e-09	6.53674e-08									28.3817	3.1e-12		--	--	--	--	--	--	--	--													8.51749	0.09454
431.986	0.17898	1.32729	2.16188		-9.8	9.5766e-05	3.4966e-07		-9.8	6.3437e-09	6.5873e-08									28.4233	2.5e-12		--	--	--	--	--	--	--	--													8.51832	0.09344
432.484	0.17896	1.33189	2.16198		-10	9.4796e-05	3.5332e-07		-10	6.4081e-09	6.69402e-08									28.4648	1.5e-12		--	--	--	--	--	--	--	--													8.5191	0.09379
432.983	0.17814	1.33639	2.16207		-10.2	9.3844e-05	3.5702e-07		-10.2	6.4313e-09	6.657e-08									28.5063	6e-13		--	--	--	--	--	--	--	--													8.51993	0.09742
433.479	0.17737	1.34046	2.16368		-10.4	9.2988e-05	3.603e-07		-10.4	6.469e-09	6.76284e-08									28.5485	1.4e-12		--	--	--	--	--	--	--	--													8.52071	0.09352
433.977	0.17664	1.34507	2.16506		-10.6	9.1906e-05	3.6364e-07		-10.6	6.506e-09	6.79864e-08									28.59	1.3e-12		--	--	--	--	--	--	--	--													8.52154	0.09492
434.475	0.1759	1.35038	2.16723		-10.8	9.0972e-05	3.6766e-07		-10.8	6.5836e-09	6.6634e-08									28.6315	6e-13		--	--	--	--	--	--	--	--													8.52232	0.09154
434.973	0.17513	1.35485	2.16993		-11	8.9922e-05	3.712e-07		-11	6.6136e-09	6.69818e-08									28.6964	7.84e-11		--	--	--	--	--	--	--	--													8.52309	0.09239
435.471	0.1744	1.35767	2.1716		-11.2	8.903e-05	3.731e-07		-11.2	6.6613e-09	6.8772e-08									28.7392	8.13e-11		--	--	--	--	--	--	--	--													8.52393	0.08879
435.968	0.17368	1.3599	2.17232		-11.4	8.8028e-05	3.7936e-07		-11.4	6.7437e-09	6.83176e-08									28.7815	8.33e-11		--	--	--	--	--	--	--	--													8.5247	0.09181
436.466	0.173	1.36211	2.17327		-11.6	8.7044e-05	3.8174e-07		-11.6	6.789e-09	6.91882e-08									28.8234	8.53e-11		--	--	--	--	--	--	--	--													8.52554	0.09044
436.964	0.17235	1.36355	2.17452		-11.8	8.6114e-05	3.8656e-07		-11.8	6.7938e-09	6.88598e-08									28.8654	8.45e-11		--	--	--	--	--	--	--	--													8.52631	0.08544
437.462	0.17176	1.36366	2.17629		-12	8.506e-05	3.9194e-07		-12	6.8212e-09	7.03492e-08									28.9077	8.41e-11		--	--	--	--	--	--	--	--													8.52709	0.08841
437.958	0.17119	1.36038	2.17844		-12.2	8.393e-05	3.9722e-07		-12.2	6.8695e-09	6.89216e-08									28.9492	8.11e-11		--	--	--	--	--	--	--	--													8.52792	0.08736
438.456	0.17128	1.36066	2.17969		-12.4	8.2898e-05	3.9762e-07		-12.4	6.8951e-09	6.9258e-08									28.9907	7.81e-11		--	--	--	--	--	--	--	--													8.5287	0.09027
438.953	0.17124	1.36284	2.18085		-12.6	8.203e-05	4.0242e-07		-12.6	6.8934e-09	7.02664e-08									29.0324	7.57e-11		--	--	--	--	--	--	--	--													8.52953	0.08585
439.451	0.17121	1.36349	2.18073		-12.8	8.09e-05	4.045e-07		-12.8	6.9672e-09	6.99294e-08									29.0744	7.65e-11		--	--	--	--	--	--	--	--													8.5303	0.08934
439.949	0.17116	1.36224	2.18051		-13	7.9858e-05	4.0976e-07		-13	7.0481e-09	6.87508e-08									29.1165	7.85e-11		--	--	--	--	--	--	--	--													8.53114	0.08725
440.447	0.17105	1.36212	2.18008		-13.2	7.8636e-05	4.109e-07		-13.2	7.0547e-09	6.97392e-08									29.1762	7.82e-11		--	--	--	--	--	--	--	--													8.53191	0.08904
440.942	0.17096	1.36241	2.18018		-13.4	7.748e-05	4.1564e-07		-13.4	6.991e-09	7.04974e-08									29.2178	8.07e-11		--	--	--	--	--	--	--	--													8.53269	0.08516
441.44	0.17134	1.36282	2.18047		-13.6	7.642e-05	4.197e-07		-13.6	7.0264e-09	7.01018e-08									29.2593	8.05e-11		--	--	--	--	--	--	--	--													8.53352	0.08687
441.937	0.1708	1.36394	2.18102		-13.8	7.5238e-05	4.2162e-07		-13.8	7.0424e-09	6.97678e-08									29.3011	7.79e-11		--	--	--	--	--	--	--	--													8.5343	0.08593
442.435	0.17032	1.36683	2.1822		-14	7.421e-05	4.3022e-07		-14	6.9856e-09	7.21044e-08									29.3433	7.78e-11		--	--	--	--	--	--	--	--													8.53513	0.08269
442.932	0.16962	1.36834	2.184		-14.2	7.3048e-05	4.3158e-07		-14.2	6.9787e-09	7.20214e-08									29.3853	7e-11		--	--	--	--	--	--	--	--													8.53591	0.08494
443.43	0.16862	1.3717	2.18805		-14.4	7.2006e-05	4.3468e-07		-14.4	6.9479e-09	7.26682e-08									29.4275	7.84e-11		--	--	--	--	--	--	--	--													8.53674	0.08478
443.925	0.16743	1.37277	2.19022		-14.6	7.0622e-05	4.3798e-07		-14.6	6.9125e-09	7.3201e-08									29.469	7.67e-11		--	--	--	--	--	--	--	--													8.53752	0.08516
444.423	0.16826	1.37392	2.19084		-14.8	6.941e-05	4.4316e-07		-14.8	6.8571e-09	7.29996e-08									29.5117	7.74e-11		--	--	--	--	--	--	--	--													8.53829	0.08293
444.92	0.16793	1.37405	2.19097		-15	6.812e-05	4.4822e-07		-15	6.7183e-09	7.32114e-08									29.5532	7.46e-11		--	--	--	--	--	--	--	--													8.53913	0.0842
445.418	0.16775	1.37368	2.1907		-15.2	6.6728e-05	4.5022e-07		-15.2	6.4991e-09	7.3684e-08									29.5948	7.98e-11		--	--	--	--	--	--	--	--													8.5399	0.08271
445.913	0.1679	1.36908	2.1907		-15.4	6.536e-05	4.542e-07		-15.4	6.1166e-09	7.42972e-08									29.6363	7.51e-11		--	--	--	--	--	--	--	--													8.54074	0.0867
446.41	0.16827	1.36891	2.1906		-15.6	6.3996e-05	4.536e-07		-15.6	5.4922e-09	7.41544e-08									29.7009	5.2e-12		--	--	--	--	--	--	--	--													8.54151	0.08434
446.908	0.16904	1.36908	2.19065		-15.8	6.255e-05	4.5988e-07		-15.8	3.712e-09	7.38954e-08									29.7433	6e-13		--	--	--	--	--	--	--	--													8.54229	0.0842
447.405	0.17415	1.3694	2.19102		-16	6.1098e-05	4.6662e-07		-16	2.3557e-09	7.4964e-08									29.7853	3.9e-12		--	--	--	--	--	--	--	--													8.54312	0.08156
447.9	0.1777	1.37045	2.19091		-16.2	5.9626e-05	4.7114e-07		-16.2	1.2673e-09	7.49934e-08									29.8272	1.8e-12		--	--	--	--	--	--	--	--													8.54389	0.08131
448.398	0.18087	1.3714	2.19047		-16.4	5.7962e-05	4.7452e-07		-16.4	6.429e-10	7.40434e-08									29.8693	2e-12		--	--	--	--	--	--	--	--													8.54473	0.08096
448.895	0.18332	1.37136	2.19042		-16.6	5.6304e-05	4.796e-07		-16.6	4.759e-10	7.37612e-08									29.9115	1.5e-12		--	--	--	--	--	--	--	--													8.5455	0.08173
449.392	0.18525	1.37249	2.18999		-16.8	5.4552e-05	4.8122e-07		-16.8	4.356e-10	7.52872e-08									29.9532	6e-13		--	--	--	--	--	--	--	--													8.54634	0.07961
449.887	0.18286	1.37307	2.18936		-17	5.2712e-05	4.8482e-07		-17	4.2616e-10	7.551e-08									29.9952	5e-13		--	--	--	--	--	--	--	--													8.54711	0.0795
450.384	0.17972	1.37237	2.18982		-17.2	5.0822e-05	4.9074e-07		-17.2	4.3992e-10	7.63328e-08									30.0367	1.1e-12		--	--	--	--	--	--	--	--													8.54789	0.08027
450.881	0.17445	1.37167	2.19088		-17.4	4.8792e-05	4.9556e-07		-17.4	5.1574e-10	7.62564e-08									30.0787	--		--	--	--	--	--	--	--	--													8.54872	0.08002
451.379	0.1695	1.36987	2.19051		-17.6	4.667e-05	5.0096e-07		-17.6	5.923e-10	7.54552e-08									30.1207	--		--	--	--	--	--	--	--	--													8.5495	0.07873
451.874	0.16308	1.36798	2.18632		-17.8	4.4316e-05	5.0434e-07		-17.8	6.7645e-10	7.49212e-08									30.179	6e-13		--	--	--	--	--	--	--	--													8.55033	0.08043
452.371	0.16428	1.36605	2.18182		-18	4.1816e-05	5.0802e-07		-18	7.4501e-10	7.59974e-08									30.2213	1.3e-12		--	--	--	--	--	--	--	--													8.55111	0.08076
452.868	0.16513	1.36571	2.17787		-18.2	3.9158e-05	5.1062e-07		-18.2	9.2086e-10	7.43136e-08									30.2633	3.5e-12		--	--	--	--	--	--	--	--													8.55194	0.08093
453.363	0.16408	1.36484	2.17379		-18.4	3.6316e-05	5.1042e-07		-18.4	1.10642e-09	7.51632e-08									30.3055	3.9e-12		--	--	--	--	--	--	--	--													8.55272	0.07727
453.859	0.16201	1.363	2.16996		-18.6	3.3298e-05	5.1838e-07		-18.6	1.4253e-09	7.43434e-08									30.3481	1.9e-12		--	--	--	--	--	--	--	--													8.55349	0.07925
454.356	0.16023	1.36094	2.16636		-18.8	3.006e-05	5.2392e-07		-18.8	1.6257e-09	7.0407e-08									30.3901	1.9e-12		--	--	--	--	--	--	--	--													8.55433	0.07634
454.851	0.15951	1.35842	2.16371		-19	2.6636e-05	5.2158e-07		-19	1.8425e-09	6.94596e-08									30.4322	8e-13		--	--	--	--	--	--	--	--													8.5551	0.07582
455.348	0.16058	1.35658	2.16228		-19.2	2.2918e-05	5.2868e-07		-19.2	1.9785e-09	6.60958e-08									30.4742	1e-12		--	--	--	--	--	--	--	--													8.55593	0.07746
455.845	0.16264	1.3541	2.16138		-19.4	1.8918e-05	5.3036e-07		-19.4	2.1179e-09	6.18186e-08									30.5157	7e-13		--	--	--	--	--	--	--	--													8.55671	0.07598
456.34	0.1657	1.35232	2.16061		-19.6	1.4916e-05	5.3816e-07		-19.6	2.3155e-09	5.75858e-08									30.5572	2.3e-12		--	--	--	--	--	--	--	--													8.55754	0.07832
456.837	0.1674	1.34982	2.16066		-19.8	1.0932e-05	5.4152e-07		-19.8	2.3791e-09	5.29924e-08									30.5995	2.2e-12		--	--	--	--	--	--	--	--													8.55832	0.07983
457.333	0.16582	1.34755	2.15995		-20	6.9161e-06	5.4296e-07		-20	1.9712e-09	4.56342e-08									30.6411	1.7e-12		--	--	--	--	--	--	--	--													8.55909	0.07584
457.828	0.16651	1.34513	2.16009		-20.2	3.9627e-06	5.4292e-07		-20.2	4.1719e-10	3.14804e-08									30.7026	8.47e-11		--	--	--	--	--	--	--	--													8.55993	0.07881
458.325	0.16732	1.34228	2.1586		-20.4	1.7999e-06	5.4768e-07		-20.4	1.1172e-10	1.93052e-08									30.7456	8.55e-11		--	--	--	--	--	--	--	--													8.5607	0.0773
458.819	0.16825	1.33972	2.15633		-20.6	4.955e-07	5.501e-07		-20.6	2.0721e-11	1.13564e-08									30.7872	8.49e-11		--	--	--	--	--	--	--	--													8.56154	0.07389
459.316	0.16913	1.33582	2.15386		-20.8	1.1408e-07	5.5428e-07		-20.8	1.86672e-11	5.3003e-09									30.8287	8.26e-11		--	--	--	--	--	--	--	--													8.56231	0.07378
459.813	0.17019	1.33331	2.15169		-21	1.08628e-08	5.5708e-07		-21	1.72042e-11	4.0247e-09									30.8702	8.19e-11		--	--	--	--	--	--	--	--													8.56309	0.07554
460.307	0.17172	1.33445	2.14993		-21.2	4.825e-11	5.6616e-07		-21.2	1.81752e-11	3.0325e-09									30.9126	7.91e-11		--	--	--	--	--	--	--	--													8.56392	0.07318
460.804	0.17334	1.3353	2.14875		-21.4	7.7196e-12	5.6514e-07		-21.4	2.37252e-11	2.2807e-09									30.9541	8.08e-11		--	--	--	--	--	--	--	--													8.5647	0.07617
461.3	0.17472	1.33611	2.14773		-21.6	6.7888e-12	5.6768e-07		-21.6	2.54084e-11	1.9455e-09									30.9959	7.87e-11		--	--	--	--	--	--	--	--													8.56553	0.07518
461.795	0.17552	1.33581	2.14669		-21.8	6.4484e-12	5.7242e-07		-21.8	3.30148e-11	1.5714e-09									31.0375	7.96e-11		--	--	--	--	--	--	--	--													8.56631	0.07345
462.291	0.17389	1.33566	2.14679		-22	5.9718e-12	5.7184e-07		-22	6.58642e-11	1.4273e-09									31.079	8.26e-11		--	--	--	--	--	--	--	--													8.56714	0.07301
462.786	0.17239	1.33419	2.1454		-22.2	6.1332e-12	5.8086e-07		-22.2	8.47608e-11	1.2813e-09									31.1213	8.1e-11		--	--	--	--	--	--	--	--													8.56792	0.07494
463.282	0.17112	1.33286	2.14281		-22.4	6.7302e-12	5.7274e-07		-22.4	1.04259e-10	1.2029e-09									31.1835	7.96e-11		--	--	--	--	--	--	--	--													8.56869	0.07353
463.777	0.17024	1.33138	2.14063		-22.6	7.1314e-12	5.7716e-07		-22.6	1.2015e-10	1.1249e-09									31.2251	8.27e-11		--	--	--	--	--	--	--	--													8.56952	0.07158
464.273	0.17068	1.33086	2.13875		-22.8	7.2542e-12	5.8712e-07		-22.8	1.6817e-10	1.0973e-09									31.2666	7.79e-11		--	--	--	--	--	--	--	--													8.5703	0.07274
464.769	0.17145	1.33011	2.13732		-23	7.7874e-12	5.8826e-07		-23	1.7433e-10	1.0458e-09									31.3086	7.63e-11		--	--	--	--	--	--	--	--													8.57113	0.07034
465.264	0.17114	1.32969	2.13569		-23.2	8.5144e-12	5.8988e-07		-23.2	1.6378e-10	9.3545e-10									31.3502	7.75e-11		--	--	--	--	--	--	--	--													8.57191	0.06974
465.76	0.17016	1.32925	2.13469		-23.4	9.7282e-12	5.9368e-07		-23.4	1.9639e-10	7.9222e-10									31.3919	7.71e-11		--	--	--	--	--	--	--	--													8.57274	0.07293
466.254	0.17013	1.32922	2.1332		-23.6	1.08972e-11	5.9568e-07		-23.6	1.8192e-10	1.7887e-10									31.4334	7.84e-11		--	--	--	--	--	--	--	--													8.57352	0.07494
466.75	0.17013	1.32929	2.13223		-23.8	1.2617e-11	5.9668e-07		-23.8	2.0212e-10	2.82974e-11									31.4749	7.87e-11		--	--	--	--	--	--	--	--													8.57429	0.0707
467.245	0.17031	1.3287	2.13072		-24	1.33234e-11	5.9738e-07		-24	2.0682e-10	7.27554e-11									31.5175	7.83e-11		--	--	--	--	--	--	--	--													8.57513	0.07117
467.741	0.17056	1.3282	2.1299		-24.2	1.39758e-11	6.0016e-07		-24.2	1.9837e-10	9.32584e-11									31.5594	7.52e-11		--	--	--	--	--	--	--	--													8.5759	0.06746
468.235	0.17096	1.32841	2.12918		-24.4	2.08468e-11	5.9944e-07		-24.4	2.103e-10	1.3153e-10									31.601	8.06e-11		--	--	--	--	--	--	--	--													8.57674	0.07161
468.731	0.17144	1.32892	2.12827		-24.6	2.26312e-11	6.0346e-07		-24.6	1.9365e-10	1.5451e-10									31.6425	7.68e-11		--	--	--	--	--	--	--	--													8.57751	0.0704
469.225	0.17204	1.33047	2.12708		-24.8	2.87902e-11	6.055e-07		-24.8	1.8458e-10	1.9888e-10									31.7059	5.6e-12		--	--	--	--	--	--	--	--													8.57829	0.06749
469.721	0.17282	1.33061	2.12552		-25	3.75246e-11	6.0496e-07		-25	1.8319e-10	2.4046e-10									31.7479	1.1e-12		--	--	--	--	--	--	--	--													8.57912	0.06985
470.215	0.17379	1.33029	2.12368		-25.2	4.67636e-11	6.1154e-07		-25.2	1.7381e-10	2.6384e-10									31.7911	5e-13		--	--	--	--	--	--	--	--													8.5799	0.07153
470.711	0.1737	1.33009	2.12212		-25.4	4.37576e-11	6.0894e-07		-25.4	1.9187e-10	2.847e-10									31.8347	9e-13		--	--	--	--	--	--	--	--													8.58073	0.06842
471.205	0.17356	1.33092	2.12083		-25.6	3.96514e-11	6.1476e-07		-25.6	1.5726e-10	3.0244e-10									31.8767	8e-13		--	--	--	--	--	--	--	--													8.58151	0.07296
471.701	0.17328	1.33254	2.12011		-25.8	3.89106e-11	6.171e-07		-25.8	1.5922e-10	4.2863e-10									31.9182	1.4e-12		--	--	--	--	--	--	--	--													8.58234	0.07136
472.195	0.17285	1.33249	2.11995		-26	3.05894e-11	6.171e-07		-26	1.7626e-10	4.2479e-10									31.9597	4e-13		--	--	--	--	--	--	--	--													8.58311	0.07034
472.691	0.17243	1.33215	2.12006		-26.2	2.78582e-11	6.2178e-07		-26.2	1.8103e-10	4.3058e-10									32.002	2.3e-12		--	--	--	--	--	--	--	--													8.58389	0.07252
473.185	0.17143	1.32973	2.12004		-26.4	3.02846e-11	6.2358e-07		-26.4	1.8704e-10	4.4757e-10									32.0444	1.5e-12		--	--	--	--	--	--	--	--													8.58472	0.06914
473.681	0.17052	1.32663	2.12072		-26.6	3.00984e-11	6.2662e-07		-26.6	1.8915e-10	4.7328e-10									32.0866	1e-12		--	--	--	--	--	--	--	--													8.5855	0.07133
474.175	0.16956	1.32321	2.12098		-26.8	2.68112e-11	6.2618e-07		-26.8	2.0688e-10	4.5889e-10									32.1282	1.2e-12		--	--	--	--	--	--	--	--													8.58633	0.06839
474.669	0.16869	1.32198	2.12206		-27	2.50756e-11	6.2824e-07		-27	1.9031e-10	4.613e-10									32.187	7e-13		--	--	--	--	--	--	--	--													8.58711	0.06773
475.164	0.16793	1.31872	2.12176		-27.2	2.84652e-11	6.3248e-07		-27.2	2.1005e-10	4.9698e-10									32.2299	7e-13		--	--	--	--	--	--	--	--													8.58794	0.07032
475.658	0.1673	1.31423	2.12195		-27.4	2.9904e-11	6.3244e-07		-27.4	2.1738e-10	5.184e-10									32.272	1e-13		--	--	--	--	--	--	--	--													8.58872	0.06611
476.154	0.16718	1.31168	2.12144		-27.6	3.46396e-11	6.3464e-07		-27.6	1.9921e-10	5.7584e-10									32.3139	3e-13		--	--	--	--	--	--	--	--													8.58949	0.06215
476.648	0.16709	1.31066	2.12053		-27.8	4.0777e-11	6.405e-07		-27.8	1.7762e-10	5.8492e-10									32.3561	2.1e-12		--	--	--	--	--	--	--	--													8.59033	0.06482
477.143	0.16918	1.30962	2.12075		-28	4.2897e-11	6.456e-07		-28	1.8436e-10	5.2235e-10									32.3985	1.7e-12		--	--	--	--	--	--	--	--													8.5911	0.0654
477.637	0.1701	1.31031	2.11942		-28.2	4.75708e-11	6.4696e-07		-28.2	1.7445e-10	5.6472e-10									32.44	1e-12		--	--	--	--	--	--	--	--													8.59194	0.06493
478.13	0.17147	1.31079	2.11917		-28.4	5.61576e-11	6.4702e-07		-28.4	1.9458e-10	5.6753e-10									32.4815	9e-13		--	--	--	--	--	--	--	--													8.59271	0.06531
478.626	0.17284	1.3154	2.11831		-28.6	5.73386e-11	6.5018e-07		-28.6	2.0268e-10	5.9586e-10									32.5239	9e-13		--	--	--	--	--	--	--	--													8.59349	0.06427
479.12	0.17399	1.31805	2.1199		-28.8	6.09084e-11	6.5222e-07		-28.8	1.8739e-10	5.7438e-10									32.566	1.4e-12		--	--	--	--	--	--	--	--													8.59432	0.06408
479.615	0.17497	1.32547	2.12133		-29	7.3809e-11	6.4802e-07		-29	1.698e-10	6.2023e-10									32.6075	3.4e-12		--	--	--	--	--	--	--	--													8.5951	0.06347
480.109	0.17554	1.33289	2.121		-29.2	7.93454e-11	6.4756e-07		-29.2	1.9661e-10	6.2138e-10									32.6491	8.6e-12		--	--	--	--	--	--	--	--													8.59593	0.0613
480.602	0.17284	1.34057	2.12668		-29.4	9.18668e-11	6.549e-07		-29.4	1.8006e-10	5.9092e-10									32.7105	8.34e-11		--	--	--	--	--	--	--	--													8.5967	0.06366
481.098	0.18178	1.36922	2.13125		-29.6	9.94444e-11	6.561e-07		-29.6	1.819e-10	6.1684e-10									32.7533	8.45e-11		--	--	--	--	--	--	--	--													8.59754	0.06512
481.591	0.24539	1.4312	2.14736		-29.8	9.91608e-11	6.63e-07		-29.8	1.8739e-10	5.7969e-10									32.7958	8.48e-11		--	--	--	--	--	--	--	--													8.59831	0.06468
482.084	0.50632	1.87329	2.22904		-30	1.0372e-10	6.6112e-07		-30	1.9482e-10	6.0432e-10									32.8378	8.2e-11		--	--	--	--	--	--	--	--													8.59909	0.06196
482.58	1.045	2.35067	2.37868		-30.2	1.05267e-10	6.5908e-07		-30.2	1.8529e-10	6.4471e-10									32.8794	8.29e-11		--	--	--	--	--	--	--	--													8.59992	0.06215
483.073	0.94	2.48062	2.32468		-30.4	1.2403e-10	6.6004e-07		-30.4	1.853e-10	6.5176e-10									32.922	7.82e-11		--	--	--	--	--	--	--	--													8.6007	0.06303
483.566	0.425	1.86167	2.17559		-30.6	1.3105e-10	6.6834e-07		-30.6	1.7465e-10	6.2094e-10									32.9636	7.98e-11		--	--	--	--	--	--	--	--													8.60153	0.06243
484.062	0.195	1.43469	2.11538		-30.8	1.3557e-10	6.6494e-07		-30.8	1.8102e-10	6.4064e-10									33.0051	7.94e-11		--	--	--	--	--	--	--	--													8.60231	0.06094
484.555	0.175	1.31596	2.11228		-31	1.3471e-10	6.7314e-07		-31	1.7697e-10	6.0827e-10									33.0473	8.17e-11		--	--	--	--	--	--	--	--													8.60314	0.06279
485.048	0.15809	1.29475	2.10912		-31.2	1.6673e-10	6.7078e-07		-31.2	1.9592e-10	7.002e-10									33.0893	7.92e-11		--	--	--	--	--	--	--	--													8.60392	0.06323
485.543	0.16661	1.33147	2.11135		-31.4	1.6172e-10	6.7248e-07		-31.4	1.8674e-10	6.3706e-10									33.1311	8.3e-11		--	--	--	--	--	--	--	--													8.60469	0.06089
486.037	0.1592	1.32842	2.11192		-31.6	1.73e-10	6.7346e-07		-31.6	1.7783e-10	6.3839e-10									33.1902	8.6e-11		--	--	--	--	--	--	--	--													8.60553	0.06078
486.53	0.15816	1.32921	2.11076		-31.8	1.6427e-10	6.777e-07		-31.8	1.738e-10	6.6447e-10									33.2328	8.28e-11		--	--	--	--	--	--	--	--													8.6063	0.06053
487.025	0.15482	1.32456	2.11618		-32	1.5271e-10	6.808e-07		-32	1.6635e-10	6.4558e-10									33.2749	7.98e-11		--	--	--	--	--	--	--	--													8.60714	0.061
487.518	0.15884	1.32542	2.11058		-32.2	1.7143e-10	6.848e-07		-32.2	1.6908e-10	6.0223e-10									33.3174	8.08e-11		--	--	--	--	--	--	--	--													8.60791	0.05836
488.011	0.16843	1.31558	2.11021		-32.4	1.8217e-10	6.7892e-07		-32.4	1.7044e-10	5.5236e-10									33.3594	7.95e-11		--	--	--	--	--	--	--	--													8.60869	0.06012
488.504	0.16748	1.31295	2.11028		-32.6	1.7888e-10	6.858e-07		-32.6	1.5622e-10	6.3175e-10									33.402	7.95e-11		--	--	--	--	--	--	--	--													8.60952	0.06243
488.999	0.17359	1.31521	2.10975		-32.8	2.0416e-10	6.8622e-07		-32.8	1.7487e-10	6.7421e-10									33.4435	8.16e-11		--	--	--	--	--	--	--	--													8.61029	0.06053
489.492	0.17409	1.31764	2.11013		-33	1.8583e-10	6.902e-07		-33	1.783e-10	6.4829e-10									33.4851	8.04e-11		--	--	--	--	--	--	--	--													8.61113	0.05949
489.985	0.17438	1.31923	2.11175		-33.2	1.9665e-10	6.9296e-07		-33.2	1.9208e-10	6.3773e-10									33.5266	8.19e-11		--	--	--	--	--	--	--	--													8.6119	0.05704
490.48	0.1749	1.31752	2.11291		-33.4	2.1911e-10	6.9594e-07		-33.4	1.8417e-10	6.5702e-10									33.5682	8.19e-11		--	--	--	--	--	--	--	--													8.61274	0.05899
490.973	0.17552	1.3186	2.1141		-33.6	2.2412e-10	6.944e-07		-33.6	1.9133e-10	6.5938e-10									33.6097	8e-11		--	--	--	--	--	--	--	--													8.61351	0.06111
491.466	0.17619	1.31906	2.11523		-33.8	2.2544e-10	7.0018e-07		-33.8	1.9657e-10	6.6295e-10									33.6512	5.56e-11		--	--	--	--	--	--	--	--													8.61429	0.05822
491.959	0.17434	1.31952	2.11609		-34	2.1742e-10	7.0124e-07		-34	2.0574e-10	6.4617e-10									33.7098	1.7e-12		--	--	--	--	--	--	--	--													8.61512	0.06092
492.454	0.17265	1.31961	2.11692		-34.2	2.1698e-10	7.0092e-07		-34.2	1.734e-10	6.1079e-10									33.7514	4e-13		--	--	--	--	--	--	--	--													8.6159	0.061
492.946	0.16954	1.31934	2.11748		-34.4	2.2844e-10	7.0318e-07		-34.4	1.9024e-10	6.2627e-10									33.7929	2e-13		--	--	--	--	--	--	--	--													8.61673	0.0596
493.439	0.16887	1.31932	2.11814		-34.6	2.34e-10	7.0444e-07		-34.6	1.9999e-10	6.1095e-10									33.836	2e-13		--	--	--	--	--	--	--	--													8.61751	0.06089
493.932	0.16845	1.31903	2.11876		-34.8	2.4892e-10	7.0892e-07		-34.8	1.9279e-10	6.1816e-10									33.8786	4.4e-12		--	--	--	--	--	--	--	--													8.61834	0.0566
494.425	0.16811	1.31581	2.11875		-35	2.5844e-10	7.1118e-07		-35	1.8036e-10	6.391e-10									33.9209	3.1e-12		--	--	--	--	--	--	--	--													8.61912	0.05789
494.919	0.16808	1.31458	2.11853		-35.2	2.4839e-10	7.0902e-07		-35.2	1.7737e-10	6.4986e-10									33.9625	1.2e-12		--	--	--	--	--	--	--	--													8.61989	0.0594
495.412	0.16804	1.31449	2.11864		-35.4	2.7899e-10	7.1084e-07		-35.4	1.7359e-10	5.9535e-10									34.0049	2e-13		--	--	--	--	--	--	--	--													8.62073	0.05666
495.905	0.16827	1.31631	2.11814		-35.6	2.6461e-10	7.1578e-07		-35.6	2.2728e-10	6.3044e-10									34.0467	2e-12		--	--	--	--	--	--	--	--													8.6215	0.06169
496.397	0.16854	1.31752	2.11808		-35.8	2.5808e-10	7.2108e-07		-35.8	2.2243e-10	5.6649e-10									34.0893	1e-13		--	--	--	--	--	--	--	--													8.62233	0.05764
496.89	0.16879	1.32229	2.11797		-36	2.9065e-10	7.2188e-07		-36	2.2005e-10	6.6924e-10									34.1309	3e-12		--	--	--	--	--	--	--	--													8.62311	0.05622
497.385	0.1691	1.32471	2.11778		-36.2	2.914e-10	7.2434e-07		-36.2	2.2077e-10	6.47e-10									34.194	2e-13		--	--	--	--	--	--	--	--													8.62394	0.05638
497.877	0.16941	1.32638	2.11776		-36.4	3.1208e-10	7.2024e-07		-36.4	2.3334e-10	6.1425e-10									34.2366	1.7e-12		--	--	--	--	--	--	--	--													8.62472	0.05498
498.37	0.16969	1.3292	2.11775		-36.6	3.2905e-10	7.1766e-07		-36.6	2.268e-10	6.2379e-10									34.2785	3.3e-12		--	--	--	--	--	--	--	--													8.62549	0.05685
498.862	0.17	1.33016	2.11814		-36.8	3.6137e-10	7.2142e-07		-36.8	2.408e-10	6.26e-10									34.3205	9e-13		--	--	--	--	--	--	--	--													8.62633	0.05553
499.354	0.1702	1.32995	2.11874		-37	3.3124e-10	7.298e-07		-37	2.5244e-10	6.4405e-10									34.3629	4e-13		--	--	--	--	--	--	--	--													8.6271	0.0588
499.847	0.17047	1.32954	2.1197		-37.2	4.7925e-10	7.2356e-07		-37.2	2.5386e-10	6.4334e-10									34.4057	1e-12		--	--	--	--	--	--	--	--													8.62794	0.06103
500.339	0.17059	1.32738	2.1215		-37.4	4.1225e-10	7.2696e-07		-37.4	2.5457e-10	6.4074e-10									34.448	1.1e-12		--	--	--	--	--	--	--	--													8.62871	0.05704
500.834	0.17082	1.32681	2.12311		-37.6	4.3732e-10	7.3152e-07		-37.6	2.4997e-10	6.4937e-10									34.4899	3e-13		--	--	--	--	--	--	--	--													8.62949	0.05514
501.326	0.17071	1.32676	2.12507		-37.8	4.4264e-10	7.3164e-07		-37.8	1.9184e-10	6.43e-10									34.5318	2.2e-12		--	--	--	--	--	--	--	--													8.63032	0.05663
501.818	0.1707	1.32774	2.12667		-38	4.4023e-10	7.3724e-07		-38	2.0156e-10	6.1838e-10									34.5733	1.4e-12		--	--	--	--	--	--	--	--													8.6311	0.05569
502.311	0.1708	1.32849	2.12788		-38.2	4.4378e-10	7.3628e-07		-38.2	1.9327e-10	6.2157e-10									34.6148	1.1e-12		--	--	--	--	--	--	--	--													8.63193	0.05723
502.803	0.17079	1.32894	2.1286		-38.4	4.5858e-10	7.4152e-07		-38.4	2.1156e-10	5.4583e-10									34.6565	4.2e-11		--	--	--	--	--	--	--	--													8.63271	0.05558
503.295	0.17072	1.32888	2.12855		-38.6	4.497e-10	7.3986e-07		-38.6	2.1743e-10	5.3469e-10									34.7159	8.81e-11		--	--	--	--	--	--	--	--													8.63354	0.05534
503.787	0.17077	1.32776	2.1289		-38.8	4.4984e-10	7.425e-07		-38.8	1.9719e-10	5.8128e-10									34.7574	8.83e-11		--	--	--	--	--	--	--	--													8.63432	0.05322
504.28	0.17079	1.32823	2.1296		-39	4.197e-10	7.4332e-07		-39	2.3821e-10	5.6428e-10									34.7999	8.89e-11		--	--	--	--	--	--	--	--													8.63509	0.05396
504.772	0.17083	1.32859	2.13093		-39.2	4.745e-10	7.4332e-07		-39.2	2.2742e-10	5.8333e-10									34.8416	8.39e-11		--	--	--	--	--	--	--	--													8.63592	0.05753
505.266	0.17087	1.32736	2.1321		-39.4	4.8394e-10	7.4114e-07		-39.4	2.5269e-10	5.6611e-10									34.8843	8.3e-11		--	--	--	--	--	--	--	--													8.6367	0.05435
505.758	0.1709	1.32786	2.1343		-39.6	4.7823e-10	7.47e-07		-39.6	2.2918e-10	4.6602e-10									34.9269	8.16e-11		--	--	--	--	--	--	--	--													8.63753	0.05228
506.25	0.17095	1.32775	2.13545		-39.8	4.9049e-10	7.4724e-07		-39.8	2.2352e-10	5.8104e-10									34.9693	8.2e-11																						8.63831	0.05424
506.742	0.17099	1.3278	2.13587		-40	5.1377e-10	7.4872e-07		-40	2.2776e-10	5.4884e-10									35.0112	8.28e-11																						8.63914	0.05391
507.234	0.17104	1.32703	2.13694		-40				-40											35.0537	8.4e-11																						8.63992	0.0547
507.726	0.17108	1.328	2.13865		-39.8				-39.8											35.0958	8.25e-11																						8.64069	0.05347
508.218	0.17115	1.32902	2.14084		-39.6				-39.6											35.138	8.34e-11																						8.64153	0.05281
508.71	0.17119	1.33132	2.14378		-39.4				-39.4											35.1972	8.16e-11																						8.6423	0.0527
509.202	0.17126	1.33258	2.14779		-39.2				-39.2											35.24	8.45e-11																						8.64314	0.05132
509.694	0.17131	1.33608	2.15074		-39				-39											35.2828	8.45e-11																						8.64391	0.05088
510.186	0.17139	1.33917	2.15247		-38.8				-38.8											35.3243	8.37e-11																						8.64469	0.04921
510.678	0.17145	1.33987	2.15533		-38.6				-38.6											35.3663	8.09e-11																						8.64552	0.05212
511.169	0.17154	1.33718	2.1592		-38.4				-38.4											35.4082	8.23e-11																						8.6463	0.05132
511.661	0.17161	1.33751	2.16409		-38.2				-38.2											35.4499	8.48e-11																						8.64713	0.05226
512.153	0.17169	1.34166	2.17104		-38				-38											35.4914	8.34e-11																						8.6479	0.05272
512.645	0.17106	1.34648	2.17898		-37.8				-37.8											35.533	8.19e-11																						8.64874	0.04918
513.137	0.17026	1.35523	2.18884		-37.6				-37.6											35.5745	8.33e-11																						8.64951	0.04984
513.628	0.16829	1.36679	2.20056		-37.4				-37.4											35.616	8.14e-11																						8.65029	0.04855
514.12	0.16791	1.38248	2.21549		-37.2				-37.2											35.6588	3.45e-11																						8.65112	0.04849
514.612	0.16747	1.39599	2.23051		-37				-37											35.7214	3.1e-12																						8.6519	0.05355
515.103	0.16715	1.41419	2.24828		-36.8				-36.8											35.7629	1.3e-12																						8.65273	0.05099
515.595	0.16694	1.42391	2.2762		-36.6				-36.6											35.8058	2.6e-12																						8.65351	0.05253
516.086	0.16669	1.43935	2.30049		-36.4				-36.4											35.8478	5e-13																						8.65434	0.0475
516.578	0.16797	1.46695	2.326		-36.2				-36.2											35.8902	4e-12																						8.65512	0.05003
517.069	0.16837	1.49549	2.36179		-36				-36											35.9317	1.1e-12																						8.65589	0.05055
517.561	0.16913	1.52723	2.40023		-35.8				-35.8											35.9732	4e-13																						8.65673	0.0497
518.052	0.16961	1.56422	2.44106		-35.6				-35.6											36.0148	1.1e-12																						8.6575	0.04874
518.544	0.17017	1.59114	2.48881		-35.4				-35.4											36.0563	1.1e-12																						8.65834	0.04676
519.035	0.17064	1.62037	2.53806		-35.2				-35.2											36.0979	1.8e-12																						8.65911	0.04995
519.526	0.17124	1.64386	2.58148		-35				-35											36.1394	2e-12																						8.65989	0.04604
520.016	0.17164	1.65633	2.62045		-34.8				-34.8											36.2019	1e-13																						8.66072	0.05003
520.507	0.1722	1.661	2.60665		-34.6				-34.6											36.2435	2e-13																						8.66149	0.04437
520.998	0.17264	1.6565	2.59283		-34.4				-34.4											36.2855	3.5e-12																						8.66233	0.04574
521.49	0.17299	1.61957	2.55468		-34.2				-34.2											36.3282	2e-13																						8.6631	0.04486
521.981	0.17244	1.59946	2.50089		-34				-34											36.3701	1.6e-12																						8.66394	0.04646
522.472	0.17232	1.57217	2.45425		-33.8				-33.8											36.4122	1e-12																						8.66471	0.04404
522.963	0.17198	1.54548	2.40802		-33.6				-33.6											36.4537	1.4e-12																						8.66549	0.0464
523.454	0.17202	1.51981	2.36717		-33.4				-33.4											36.4952	2.6e-12																						8.66632	0.0467
523.945	0.17192	1.49401	2.34136		-33.2				-33.2											36.5368	1.4e-12																						8.6671	0.04566
524.435	0.17136	1.47203	2.31699		-33				-33											36.5783	1e-13																						8.66793	0.04602
524.926	0.1716	1.45001	2.29436		-32.8				-32.8											36.6198	2.1e-12																						8.66871	0.04549
525.417	0.17201	1.43551	2.27754		-32.6				-32.6											36.6614	7.7e-11																						8.66954	0.04703
525.908	0.17237	1.42834	2.26218		-32.4				-32.4											36.7243	9.43e-11																						8.67032	0.0431
526.399	0.17285	1.42047	2.24971		-32.2				-32.2											36.7664	8.58e-11																						8.67109	0.0445
526.89	0.17334	1.41196	2.23893		-32				-32											36.8085	8.55e-11																						8.67193	0.04915
527.379	0.17356	1.40368	2.22749		-31.8				-31.8											36.8505	8.53e-11																						8.6727	0.04811
527.869	0.17335	1.39336	2.21869		-31.6				-31.6											36.8934	8.28e-11																						8.67353	0.0472
528.36	0.17314	1.38565	2.2102		-31.4				-31.4											36.9349	8.65e-11																						8.67431	0.0464
528.851	0.17289	1.37733	2.20283		-31.2				-31.2											36.9764	8.21e-11																						8.67514	0.04242
529.342	0.17264	1.37037	2.19698		-31				-31											37.0181	7.97e-11																						8.67592	0.04269
529.831	0.17236	1.36324	2.19203		-30.8				-30.8											37.0598	8.83e-11																						8.67669	0.04313
530.322	0.17207	1.35616	2.1873		-30.6				-30.6											37.1029	8.52e-11																						8.67753	0.04401
530.812	0.17175	1.34861	2.18315		-30.4				-30.4											37.1457	7.89e-11																						8.6783	0.04253
531.303	0.17141	1.342	2.17748		-30.2				-30.2											37.2044	8.08e-11																						8.67914	0.04299
531.794	0.17104	1.33665	2.17416		-30				-30											37.246	8.57e-11																						8.67991	0.04459
532.282	0.17063	1.33176	2.16985		-29.8				-29.8											37.2883	8.67e-11																						8.68069	0.03953
532.773	0.1702	1.33097	2.16593		-29.6				-29.6											37.3314	8.08e-11																						8.68152	0.04228
533.264	0.16973	1.33069	2.16215		-29.4				-29.4											37.3729	8.59e-11																						8.6823	0.04302
533.754	0.16924	1.33321	2.15939		-29.2				-29.2											37.4148	8.09e-11																						8.68313	0.04206
534.243	0.16871	1.33771	2.1571		-29				-29											37.4563	8.27e-11																						8.68391	0.04123
534.733	0.16816	1.3428	2.15498		-28.8				-28.8											37.4978	8.32e-11																						8.68474	0.04269
535.224	0.1676	1.34585	2.1531		-28.6				-28.6											37.5394	7.79e-11																						8.68552	0.04264
535.714	0.16701	1.35024	2.15149		-28.4				-28.4											37.5809	8.09e-11																						8.68629	0.04508
536.203	0.16642	1.34992	2.15021		-28.2				-28.2											37.6236	8.08e-11																						8.68712	0.04283
536.693	0.16583	1.34867	2.14895		-28				-28											37.6661	9.1e-12																						8.6879	0.03914
537.184	0.16524	1.34704	2.14795		-27.8				-27.8											37.7285	1.5e-12																						8.68873	0.04101
537.672	0.16467	1.34325	2.14659		-27.6				-27.6											37.77	1.9e-12																						8.68951	0.04057
538.163	0.16411	1.3404	2.14565		-27.4				-27.4											37.8115	1.1e-12																						8.69034	0.04165
538.653	0.16358	1.33725	2.1446		-27.2				-27.2											37.8531	9e-13																						8.69112	0.03934
539.141	0.16359	1.33661	2.14407		-27				-27											37.895	3e-12																						8.69189	0.04085
539.631	0.16346	1.33696	2.14379		-26.8				-26.8											37.9374	5e-13																						8.69273	0.04008
540.122	0.16348	1.34258	2.1434		-26.6				-26.6											37.9792	1e-12																						8.6935	0.03945
540.61	0.16362	1.34199	2.14283		-26.4				-26.4											38.021	1.2e-12																						8.69434	0.03873
541.1	0.16398	1.34216	2.14176		-26.2				-26.2											38.0633	1.3e-12																						8.69511	0.04011
541.59	0.16671	1.34036	2.14007		-26				-26											38.1048	1.5e-12																						8.69589	0.04253
542.078	0.16819	1.33918	2.13946		-25.8				-25.8											38.1463	4e-13																						8.69672	0.03772
542.569	0.16962	1.33718	2.13861		-25.6				-25.6											38.209	1.7e-12																						8.6975	0.04129
543.059	0.16933	1.33314	2.13741		-25.4				-25.4											38.2505	1.4e-12																						8.69833	0.0387
543.547	0.16881	1.33185	2.13625		-25.2				-25.2											38.2924	1e-12																						8.69911	0.04107
544.037	0.16846	1.33257	2.13517		-25				-25											38.3346	1.2e-12																						8.69994	0.04079
544.527	0.16711	1.33095	2.1337		-24.8				-24.8											38.3768	2.3e-12																						8.70071	0.03711
545.015	0.16445	1.32593	2.13267		-24.6				-24.6											38.4191	1e-13																						8.70149	0.04008
545.505	0.16093	1.32658	2.13252		-24.4				-24.4											38.4613	1.2e-12																						8.70232	0.04052
545.993	0.16045	1.32827	2.13234		-24.2				-24.2											38.5033	1.1e-12																						8.7031	0.03728
546.483	0.16002	1.32874	2.13226		-24				-24											38.5453	5e-13																						8.70393	0.04
546.972	0.16018	1.32834	2.13232		-23.8				-23.8											38.588	1.3e-12																						8.70471	0.03967
547.46	0.16042	1.3262	2.13192		-23.6				-23.6											38.6311	4e-13																						8.70554	0.03903
547.95	0.16101	1.32398	2.13203		-23.4				-23.4											38.6726	3.1e-12																						8.70632	0.04475
548.438	0.16173	1.3225	2.13241		-23.2				-23.2											38.7323	1.1e-12																						8.70709	0.03903
548.928	0.16248	1.32177	2.13299		-23				-23											38.7744	2.1e-12																						8.70793	0.03953
549.415	0.16347	1.32065	2.13367		-22.8				-22.8											38.8172	1e-12																						8.7087	0.04027
549.905	0.16529	1.31983	2.13432		-22.6				-22.6											38.8595	1.6e-12																						8.70954	0.03958
550.395	0.16512	1.31915	2.13467		-22.4				-22.4											38.9024	3e-13																						8.71031	0.04008
550.883	0.16447	1.31949	2.1347		-22.2				-22.2											38.9442	1.5e-12																						8.71109	0.03857
551.372	0.16352	1.32038	2.13475		-22				-22											38.9868	1.6e-12																						8.71192	0.03978
551.86	0.16185	1.32106	2.13499		-21.8				-21.8											39.0283	9e-13																						8.7127	0.04118
552.349	0.16076	1.32252	2.13491		-21.6				-21.6											39.0699	1.2e-12																						8.71353	0.04082
552.837	0.15954	1.32379	2.13462		-21.4				-21.4											39.1114	2e-12																						8.7143	0.03815
553.326	0.15861	1.32483	2.1352		-21.2				-21.2											39.153	2e-12																						8.71514	0.03824
553.814	0.1571	1.32624	2.13564		-21				-21											39.2133	2e-13																						8.71591	0.03925
554.303	0.15711	1.32593	2.13625		-20.8				-20.8											39.2548	3e-13																						8.71669	0.03769
554.791	0.15738	1.32695	2.13748		-20.6				-20.6											39.297	7e-13																						8.71752	0.04159
555.28	0.15766	1.32606	2.13791		-20.4				-20.4											39.3389	3.5e-12																						8.7183	0.03868
555.768	0.15939	1.32436	2.13764		-20.2				-20.2											39.3815	2.1e-12																						8.71913	0.03642
556.257	0.16066	1.3216	2.13721		-20				-20											39.4238	2.5e-12																						8.71991	0.0392
556.745	0.16182	1.32107	2.13611		-19.8				-19.8											39.4655	2e-12																						8.72074	0.03626
557.234	0.16293	1.32108	2.13566		-19.6				-19.6											39.5075	1.2e-12																						8.72152	0.03486
557.721	0.16524	1.31985	2.13538		-19.4				-19.4											39.5499	1.1e-12																						8.72229	0.03651
558.21	0.16596	1.3201	2.13561		-19.2				-19.2											39.5925	1.8e-12																						8.72313	0.03538
558.698	0.16661	1.31884	2.13522		-19				-19											39.6344	1.1e-12																						8.7239	0.0364
559.185	0.16713	1.31796	2.13467		-18.8				-18.8											39.6769	2e-13																						8.72474	0.03645
559.674	0.16763	1.31826	2.13454		-18.6				-18.6											39.7347	5e-13																						8.72551	0.03464
560.161	0.16791	1.32005	2.13426		-18.4				-18.4											39.7772	3e-13																						8.72628	0.03769
560.65	0.16777	1.32211	2.13383		-18.2				-18.2											39.8198	1e-13																						8.72712	0.03645
561.137	0.16766	1.32343	2.13368		-18				-18											39.8619	2.2e-12																						8.72789	0.0381
561.627	0.16746	1.32541	2.13404		-17.8				-17.8											39.9034	3e-13																						8.72873	0.03684
562.114	0.16721	1.32834	2.13426		-17.6				-17.6											39.945	1.3e-12																						8.7295	0.03895
562.601	0.16695	1.33051	2.135		-17.4				-17.4											39.9867	6e-13																						8.73034	0.03714
563.09	0.16676	1.33081	2.13603		-17.2				-17.2											40.029	1.3e-12																						8.73111	0.0375
563.577	0.16655	1.33106	2.13682		-17				-17											40.0708	5e-13																						8.73189	0.03821
564.066	0.16641	1.32986	2.13712		-16.8				-16.8											40.1123	0																						8.73272	0.03362
564.553	0.1662	1.32902	2.13751		-16.6				-16.6											40.1539	1.4e-12																						8.7335	0.0337
565.039	0.16611	1.32663	2.13841		-16.4				-16.4											40.2153	2.5e-12																						8.73433	0.03535
565.528	0.16592	1.32554	2.13971		-16.2				-16.2											40.2569	1e-12																						8.73511	0.03202
566.015	0.16586	1.32571	2.14064		-16				-16											40.2988	1.1e-12																						8.73594	0.03318
566.502	0.16572	1.32611	2.14127		-15.8				-15.8											40.3411	7e-13																						8.73672	0.03252
566.991	0.16566	1.32721	2.141		-15.6				-15.6											40.3832	9e-13																						8.73749	0.03604
567.478	0.16605	1.32763	2.13769		-15.4				-15.4											40.425	3.4e-12																						8.73833	0.03651
567.964	0.16596	1.32867	2.13211		-15.2				-15.2											40.4666	1e-12																						8.7391	0.03263
568.453	0.16606	1.32874	2.13485		-15				-15											40.5094	1.6e-12																						8.73993	0.03486
568.94	0.16609	1.32855	2.1406		-14.8				-14.8											40.5509	3.7e-12																						8.74071	0.03483
569.426	0.16609	1.33056	2.14126		-14.6				-14.6											40.5925	2e-13																						8.74154	0.03442
569.915	0.16601	1.33389	2.13874		-14.4				-14.4											40.634	2e-13																						8.74232	0.03505
570.402	0.16599	1.33596	2.13746		-14.2				-14.2											40.6756	1.5e-12																						8.74309	0.03213
570.888	0.16539	1.33881	2.13571		-14				-14											40.7373	9e-13																						8.74393	0.03568
571.377	0.16467	1.3412	2.13491		-13.8				-13.8											40.7788	2.6e-12																						8.7447	0.03475
571.863	0.16404	1.34253	2.13452		-13.6				-13.6											40.8212	9e-13																						8.74554	0.03224
572.35	0.16361	1.34152	2.13502		-13.4				-13.4											40.8627	9e-13																						8.74631	0.03288
572.838	0.1629	1.33988	2.13505		-13.2				-13.2											40.9043	3e-12																						8.74709	0.03049
573.325	0.1623	1.33735	2.13526		-13				-13											40.9458	1.1e-12																						8.74792	0.03409
573.811	0.16223	1.33655	2.13557		-12.8				-12.8											40.9874	2.2e-12																						8.7487	0.03148
574.298	0.16221	1.33653	2.13577		-12.6				-12.6											41.0295	1.5e-12																						8.74953	0.03499
574.786	0.16325	1.33533	2.13613		-12.4				-12.4											41.072	2.2e-12																						8.75031	0.03439
575.272	0.16356	1.33491	2.1366		-12.2				-12.2											41.1151	1.1e-12																						8.75114	0.03337
575.759	0.16408	1.33462	2.13707		-12				-12											41.1578	6e-13																						8.75191	0.03293
576.245	0.16418	1.33533	2.1355		-11.8				-11.8											41.2201	1.9e-12																						8.75269	0.03202
576.733	0.16392	1.33495	2.13338		-11.6				-11.6											41.2618	1.1e-12																						8.75352	0.034
577.22	0.16377	1.33409	2.13198		-11.4				-11.4											41.3034	9e-13																						8.7543	0.03362
577.706	0.1636	1.33432	2.13174		-11.2				-11.2											41.3452	1.1e-12																						8.75513	0.03442
578.192	0.16346	1.33402	2.13243		-11				-11											41.3884	1.3e-12																						8.75591	0.02743
578.678	0.16331	1.33424	2.13305		-10.8				-10.8											41.4301	1e-13																						8.75674	0.03387
579.166	0.16319	1.336	2.13446		-10.6				-10.6											41.4724	1.1e-12																						8.75752	0.03005
579.652	0.16306	1.33698	2.13538		-10.4				-10.4											41.5147	1e-12																						8.75829	0.03087
580.139	0.16296	1.33639	2.1362		-10.2				-10.2											41.5572	9e-13																						8.75913	0.03332
580.625	0.16289	1.33577	2.13765		-10				-10											41.5992	1.5e-12																						8.7599	0.03156
581.111	0.16284	1.3333	2.13921		-9.8				-9.8											41.6408	2.1e-12																						8.76074	0.03084
581.599	0.16287	1.33161	2.14074		-9.6				-9.6											41.6842	1e-12																						8.76151	0.03238
582.085	0.16288	1.32935	2.14137		-9.4				-9.4											41.7407	2.2e-12																						8.76229	0.02829
582.571	0.16382	1.32794	2.14072		-9.2				-9.2											41.7831	1.1e-12																						8.76312	0.02999
583.057	0.16431	1.32793	2.14021		-9				-9											41.826	2e-13																						8.7639	0.03049
583.542	0.16435	1.32897	2.1396		-8.8				-8.8											41.8675	1.5e-12																						8.76473	0.03005
584.028	0.16436	1.32964	2.13862		-8.6				-8.6											41.9097	1.5e-12																						8.7655	0.03318
584.516	0.16434	1.33055	2.13828		-8.4				-8.4											41.9519	1.4e-12																						8.76634	0.02999
585.002	0.16434	1.3317	2.13905		-8.2				-8.2											41.994	1.8e-12																						8.76711	0.02818
585.488	0.16433	1.33472	2.13956		-8				-8											42.0359	1.2e-12																						8.76789	0.0268
585.974	0.16431	1.33745	2.13929		-7.8				-7.8											42.0778	3.3e-12																						8.76872	0.02724
586.459	0.16429	1.33919	2.13942		-7.6				-7.6											42.1194	3e-13																						8.7695	0.03093
586.945	0.16426	1.3402	2.13961		-7.4				-7.4											42.1613	1.7e-12																						8.77033	0.02295
587.431	0.16422	1.34105	2.14009		-7.2				-7.2											42.2105	2e-13																						8.77111	0.02983
587.917	0.16419	1.34182	2.14021		-7				-7											42.2602	3e-13																						8.77194	0.03032
588.402	0.16414	1.34244	2.13951		-6.8				-6.8											42.3017	3.6e-12																						8.77272	0.02584
588.89	0.16411	1.34246	2.13982		-6.6				-6.6											42.3436	1.8e-12																						8.77349	0.03148
589.375	0.16404	1.34046	2.14059		-6.4				-6.4											42.3859	2.6e-12																						8.77433	0.02724
589.861	0.164	1.33956	2.14153		-6.2				-6.2											42.4285	2.3e-12																						8.7751	0.02867
590.346	0.16393	1.33833	2.14246		-6				-6											42.4702	6.2e-12																						8.77594	0.03213
590.832	0.16389	1.33555	2.14313		-5.8				-5.8											42.5127	4.7e-12																						8.77671	0.0293
591.318	0.16382	1.33416	2.14371		-5.6				-5.6											42.5555	6.3e-12																						8.77749	0.02873
591.803	0.16373	1.3321	2.14413		-5.4				-5.4											42.5974	4.1e-12																						8.77832	0.029
592.288	0.16365	1.33122	2.1446		-5.2				-5.2											42.6403	4.1e-12																						8.77909	0.02768
592.774	0.16359	1.32974	2.14352		-5				-5											42.6825	8e-13																						8.77993	0.03024
593.259	0.16355	1.32893	2.14246		-4.8				-4.8											42.7435	0																						8.7807	0.02881
593.745	0.16353	1.32836	2.14127		-4.6				-4.6											42.786	3e-13																						8.78154	0.03109
594.23	0.16358	1.32751	2.1403		-4.4				-4.4											42.8295	2.4e-12																						8.78231	0.03191
594.715	0.16361	1.32702	2.14038		-4.2				-4.2											42.8714	1.9e-12																						8.78309	0.02834
595.201	0.16378	1.32807	2.14054		-4				-4											42.9129	2.2e-12																						8.78392	0.029
595.686	0.16388	1.33141	2.14189		-3.8				-3.8											42.9545	4.2e-12																						8.7847	0.02933
596.171	0.16423	1.33421	2.14139		-3.6				-3.6											42.9976	3.8e-12																						8.78553	0.02584
596.656	0.16444	1.33611	2.13994		-3.4				-3.4											43.0396	4.4e-12																						8.78631	0.03007
597.141	0.16506	1.33622	2.13767		-3.2				-3.2											43.0812	2e-12																						8.78714	0.02743
597.627	0.16541	1.3366	2.13555		-3				-3											43.1227	1.7e-12																						8.78792	0.02908
598.112	0.16643	1.33704	2.13304		-2.8				-2.8											43.1642	3.7e-12																						8.78869	0.02826
598.597	0.16698	1.33431	2.13011		-2.6				-2.6											43.2244	2e-12																						8.78953	0.03038
599.082	0.16838	1.33103	2.12728		-2.4				-2.4											43.266	4.053e-10																						8.7903	0.02743
599.567	0.16921	1.32605	2.12157		-2.2				-2.2											43.3075	6.871e-10																						8.79113	0.02455
					-2				-2											43.3493	6.765e-10																						8.79191	0.02779
					-1.8				-1.8											43.3908	7.172e-10																						8.79274	0.02928
					-1.6				-1.6											43.4323	7.024e-10																						8.79352	0.02598
					-1.4				-1.4											43.4752	6.502e-10																						8.79429	0.03079
					-1.2				-1.2											43.5177	6.953e-10																						8.79513	0.02963
					-1				-1											43.5602	6.285e-10																						8.7959	0.02452
					-0.8				-0.8											43.6018	6.537e-10																						8.79674	0.02955
					-0.6				-0.6											43.6436	7.041e-10																						8.79751	0.02818
					-0.4				-0.4											43.6851	6.715e-10																						8.79829	0.02488
					-0.2				-0.2											43.7469	6.49e-10																						8.79912	0.02864
					0				0											43.7896	6.694e-10																						8.7999	0.02774
					0.2				0.2											43.8318	6.869e-10																						8.80073	0.02537
					0.4				0.4											43.8741	6.251e-10																						8.80151	0.02628
					0.6				0.6											43.9167	6.297e-10																						8.80234	0.02378
					0.8				0.8											43.9592	6.729e-10																						8.80312	0.02375
					1				1											44.0014	6.701e-10																						8.80389	0.02818
					1.2				1.2											44.044	6.879e-10																						8.80472	0.0284
					1.4				1.4											44.0855	6.592e-10																						8.8055	0.02584
					1.6				1.6											44.1271	6.613e-10																						8.80633	0.02606
					1.8				1.8											44.1689	6.923e-10																						8.80711	0.02677
					2				2											44.2298	6.327e-10																						8.80794	0.02688
					2.2				2.2											44.2722	1.714e-10																						8.80872	0.02779
					2.4				2.4											44.3146	3.2e-12																						8.80949	0.0295
					2.6				2.6											44.3575	3e-13																						8.81033	0.02796
					2.8				2.8											44.4	8e-13																						8.8111	0.0298
					3				3											44.4416	2.3e-12																						8.81194	0.02367
					3.2				3.2											44.4831	7e-13																						8.81271	0.02567
					3.4				3.4											44.5247	4e-13																						8.81349	0.02315
					3.6				3.6											44.5662	2.1e-12																						8.81432	0.02749
					3.8				3.8											44.608	3.9e-12																						8.8151	0.02433
					4				4											44.6503	6e-13																						8.81593	0.02845
					4.2				4.2											44.6929	2e-13																						8.81671	0.02666
					4.4				4.4											44.7521	2.3e-12																						8.81754	0.02617
					4.6				4.6											44.7948	3e-13																						8.81831	0.02996
					4.8				4.8											44.8363	3.4e-12																						8.81909	0.02666
					5				5											44.8779	1e-12																						8.81992	0.02713
					5.2				5.2											44.9194	2e-13																						8.8207	0.02554
					5.4				5.4											44.9609	2.2e-12																						8.82153	0.02419
					5.6				5.6											45.0024	2.8e-12																						8.82231	0.02452
					5.8				5.8											45.0446	8e-13																						8.82314	0.02378
					6				6											45.0865	2e-13																						8.82392	0.02606
					6.2				6.2											45.1284	2.4e-12																						8.82469	0.02807
					6.4				6.4											45.171	5e-13																						8.82553	0.0279
					6.6				6.6											45.2333	1.1e-12																						8.8263	0.02526
					6.8				6.8											45.2748	6.051e-10																						8.82714	0.0276
					7				7											45.3163	7.08e-10																						8.82791	0.03139
					7.2				7.2											45.3579	6.683e-10																						8.82869	0.02636
					7.4				7.4											45.4002	6.54e-10																						8.82952	0.02691
					7.6				7.6											45.4418	6.968e-10																						8.8303	0.02859
					7.8				7.8											45.4834	6.926e-10																						8.83113	0.02551
					8				8											45.5251	6.988e-10																						8.8319	0.02589
					8.2				8.2											45.5666	6.52e-10																						8.83274	0.0248
					8.4				8.4											45.6092	6.354e-10																						8.83351	0.02345
					8.6				8.6											45.6521	6.741e-10																						8.83429	0.02419
					8.8				8.8											45.6955	6.543e-10																						8.83512	0.02394
					9				9											45.7552	6.316e-10																						8.8359	0.02702
					9.2				9.2											45.7978	6.438e-10																						8.83673	0.02161
					9.4				9.4											45.8411	6.976e-10																						8.83751	0.02147
					9.6				9.6											45.8827	6.769e-10																						8.83834	0.01952
					9.8				9.8											45.9242	6.472e-10																						8.83912	0.02458
					10				10											45.9658	6.518e-10																						8.83989	0.02529
					10.2				10.2											46.0082	6.989e-10																						8.84073	0.02158
					10.4				10.4											46.0512	6.572e-10																						8.8415	0.02469
					10.6				10.6											46.0927	6.674e-10																						8.84234	0.02045
					10.8				10.8											46.1342	6.471e-10																						8.84311	0.02339
					11				11											46.1763	6.684e-10																						8.84394	0.02493
					11.2				11.2											46.2367	6.64e-10																						8.84472	0.01823
					11.4				11.4											46.2783	7.39e-11																						8.84549	0.02273
					11.6				11.6											46.321	4.4e-12																						8.84633	0.02416
					11.8				11.8											46.3631	1e-12																						8.8471	0.0196
					12				12											46.4046	2.3e-12																						8.84794	0.02097
					12.2				12.2											46.4461	5e-13																						8.84871	0.02257
					12.4				12.4											46.4877	2e-12																						8.84949	0.02392
					12.6				12.6											46.5296	6e-13																						8.85032	0.02141
					12.8				12.8											46.5719	2.8e-12																						8.8511	0.01943
					13				13											46.6144	1e-12																						8.85193	0.01754
					13.2				13.2											46.6559	8e-13																						8.85271	0.01768
					13.4				13.4											46.6974	3e-13																						8.85354	0.01864
					13.6				13.6											46.7594	1e-12																						8.85432	0.02155
					13.8				13.8											46.8019	5e-13																						8.85509	0.01998
					14				14											46.844	4.3e-12																						8.85593	0.01729
					14.2				14.2											46.8869	2.4e-12																						8.8567	0.02125
					14.4				14.4											46.929	2e-13																						8.85753	0.02394
					14.6				14.6											46.9718	3e-13																						8.85831	0.02515
					14.8				14.8											47.0139	1.8e-12																						8.85914	0.02224
					15				15											47.0554	5e-13																						8.85992	0.02092
					15.2				15.2											47.0969	1.5e-12																						8.86069	0.02356
					15.4				15.4											47.1385	3.3e-12																						8.86153	0.02161
					15.6				15.6											47.18	1.1e-12																						8.8623	0.02073
					15.8				15.8											47.2382	1.7e-12																						8.86314	0.02023
					16				16											47.2801	6.258e-10																						8.86391	0.02056
					16.2				16.2											47.3217	7.18e-10																						8.86469	0.02056
					16.4				16.4											47.3633	7.361e-10																						8.86552	0.01693
					16.6				16.6											47.4048	6.865e-10																						8.8663	0.01636
					16.8				16.8											47.4472	6.728e-10																						8.86713	0.01968
					17				17											47.4888	7.113e-10																						8.86791	0.02125
					17.2				17.2											47.5303	6.817e-10																						8.86874	0.02078
					17.4				17.4											47.5718	6.987e-10																						8.86951	0.02067
					17.6				17.6											47.6144	6.505e-10																						8.87029	0.01814
					17.8				17.8											47.6571	6.309e-10																						8.87112	0.01856
					18				18											47.6996	6.61e-10																						8.8719	0.02152
					18.2				18.2											47.7626	6.744e-10																						8.87273	0.02254
					18.4				18.4											47.8049	6.205e-10																						8.87351	0.02103
					18.6				18.6											47.8465	6.322e-10																						8.87434	0.02227
					18.8				18.8											47.888	6.786e-10																						8.87512	0.02059
					19				19											47.9296	6.374e-10																						8.87589	0.01968
					19.2				19.2											47.9711	5.898e-10																						8.87673	0.02064
					19.4				19.4											48.0127	6.455e-10																						8.8775	0.0224
					19.6				19.6											48.0546	6.084e-10																						8.87834	0.02056
					19.8				19.8											48.097	6.61e-10																						8.87911	0.01405
					20				20											48.1395	6.914e-10																						8.87989	0.01982
					20.2				20.2											48.1816	6.711e-10																						8.88072	0.0229
					20.4				20.4											48.2446	6.332e-10																						8.8815	0.01908
					20.6				20.6											48.2861	4.37e-11																						8.88233	0.02009
					20.8				20.8											48.3276	2.1e-12																						8.8831	0.01938
					21				21											48.3692	4e-13																						8.88394	0.01495
					21.2				21.2											48.4107	3.1e-12																						8.88471	0.02037
					21.4				21.4											48.4522	9e-13																						8.88549	0.02089
					21.6				21.6											48.4938	2.2e-12																						8.88632	0.02427
					21.8				21.8											48.5353	2.1e-12																						8.8871	0.01713
					22				22											48.5776	2e-13																						8.88793	0.01605
					22.2				22.2											48.6194	2.8e-12																						8.88871	0.02139
					22.4				22.4											48.661	1.4e-12																						8.88954	0.01913
					22.6				22.6											48.7029	1.4e-12																						8.89032	0.01828
					22.8				22.8											48.765	7e-13																						8.89109	0.01968
					23				23											48.8066	1.3e-12																						8.89193	0.02078
					23.2				23.2											48.8489	1e-13																						8.8927	0.0196
					23.4				23.4											48.8912	8e-13																						8.89354	0.02271
					23.6				23.6											48.9335	0																						8.89431	0.01919
					23.8				23.8											48.9754	0																						8.89509	0.01592
					24				24											49.0181	2e-13																						8.89592	0.01487
					24.2				24.2											49.0605	4e-13																						8.89669	0.01523
					24.4				24.4											49.1024	2.7e-12																						8.89753	0.0133
					24.6				24.6											49.1443	5e-13																						8.8983	0.0163
					24.8				24.8											49.1858	3.1e-12																						8.89914	0.01853
					25				25											49.2461	1.4e-12																						8.89991	0.01232
					25.2				25.2											49.2936	6.632e-10																						8.90069	0.01682
					25.4				25.4											49.3362	6.849e-10																						8.90152	0.01655
					25.6				25.6											49.3792	7.2e-10																						8.9023	0.01517
					25.8				25.8											49.4211	6.749e-10																						8.90313	0.01677
					26				26											49.4633	6.406e-10																						8.90391	0.01776
					26.2				26.2											49.5048	6.843e-10																						8.90474	0.01627
					26.4				26.4											49.5463	6.428e-10																						8.90552	0.0157
					26.6				26.6											49.5879	6.87e-10																						8.90629	0.01776
					26.8				26.8											49.6294	6.883e-10																						8.90713	0.01534
					27				27											49.6715	6.573e-10																						8.9079	0.01735
					27.2				27.2											49.7135	6.53e-10																						8.90873	0.01938
					27.4				27.4											49.7687	6.796e-10																						8.90951	0.01586
					27.6				27.6											49.8106	6.618e-10																						8.91034	0.01735
					27.8				27.8											49.8535	6.117e-10																						8.91112	0.02227
					28				28											49.8963	6.503e-10																						8.91189	0.01636
					28.2				28.2											49.9384	6.838e-10																						8.91273	0.02059
					28.4				28.4											49.9803	6.573e-10																						8.9135	0.01718
					28.6				28.6											50.0226	6.419e-10																						8.91434	0.01932
					28.8				28.8											50.0641	6.103e-10																						8.91511	0.01861
					29				29											50.1068	6.167e-10																						8.91589	0.01921
					29.2				29.2											50.1491	6.607e-10																						8.91672	0.01746
					29.4				29.4											50.1913	6.845e-10																						8.9175	0.02086
					29.6				29.6											50.2514	6.085e-10																						8.91833	0.0182
					29.8				29.8											50.293	3.2e-11																						8.91911	0.01845
					30				30											50.3347	4.7e-12																						8.91994	0.01779
					30.2				30.2											50.3779	1.6e-12																						8.92072	0.01636
					30.4				30.4											50.4205	2.3e-12																						8.92149	0.0163
					30.6				30.6											50.463	1e-12																						8.92232	0.01696
					30.8				30.8											50.5053	8e-13																						8.9231	0.01548
					31				31											50.5468	2.9e-12																						8.92393	0.01867
					31.2				31.2											50.5884	3e-12																						8.92471	0.01721
					31.4				31.4											50.63	2.2e-12																						8.92554	0.01619
					31.6				31.6											50.6716	2.7e-12																						8.92632	0.01762
					31.8				31.8											50.7131	1.9e-12																						8.92709	0.01803
					32				32											50.7735	1.5e-12																						8.92793	0.01682
					32.2				32.2											50.8151	6e-13																						8.9287	0.01787
					32.4				32.4											50.8595	2e-13																						8.92954	0.01429
					32.6				32.6											50.9019	4e-13																						8.93031	0.01779
					32.8				32.8											50.9445	2.6e-12																						8.93109	0.01556
					33				33											50.9868	1.1e-12																						8.93192	0.01303
					33.2				33.2											51.0287	2e-13																						8.9327	0.01559
					33.4				33.4											51.0706	2.6e-12																						8.93353	0.00995
					33.6				33.6											51.1134	1.6e-12																						8.93431	0.01218
					33.8				33.8											51.1551	1.8e-12																						8.93514	0.011
					34				34											51.197	7e-13																						8.93591	0.01113
					34.2				34.2											51.2538	3.4e-12																						8.93669	0.01495
					34.4				34.4											51.2959	6.849e-10																						8.93752	0.01119
					34.6				34.6											51.3384	6.46e-10																						8.9383	0.01281
					34.8				34.8											51.3818	6.691e-10																						8.93913	0.01669
					35				35											51.4241	6.883e-10																						8.93991	0.01295
					35.2				35.2											51.466	6.522e-10																						8.94074	0.01443
					35.4				35.4											51.5081	6.358e-10																						8.94152	0.01234
					35.6				35.6											51.5496	6.489e-10																						8.94229	0.01666
					35.8				35.8											51.5931	6.392e-10																						8.94313	0.01542
					36				36											51.6354	6.724e-10																						8.9439	0.0168
					36.2				36.2											51.6787	6.709e-10																						8.94474	0.01861
					36.4				36.4											51.7214	6.273e-10																						8.94551	0.01608
					36.6				36.6											51.7753	6.341e-10																						8.94629	0.01377
					36.8				36.8											51.8168	6.641e-10																						8.94712	0.01429
					37				37											51.8618	6.378e-10																						8.9479	0.01517
					37.2				37.2											51.9037	6.005e-10																						8.94873	0.016
					37.4				37.4											51.946	6.54e-10																						8.9495	0.01358
					37.6				37.6											51.9886	6.704e-10																						8.95034	0.01443
					37.8				37.8											52.0305	6.369e-10																						8.95111	0.01792
					38				38											52.0731	6.592e-10																						8.95189	0.01432
					38.2				38.2											52.1148	6.228e-10																						8.95272	0.01133
					38.4				38.4											52.1563	6.099e-10																						8.9535	0.01864
					38.6				38.6											52.1979	6.676e-10																						8.95433	0.01427
					38.8				38.8											52.2567	6.54e-10																						8.95511	0.0141
					39				39											52.2985	2.5e-11																						8.95594	0.01377
					39.2				39.2											52.3405	7.5e-12																						8.95672	0.01677
					39.4				39.4											52.3849	1e-12																						8.95749	0.01539
					39.6				39.6											52.4268	1.8e-12																						8.95833	0.01592
					39.8				39.8											52.4694	1.1e-12																						8.9591	0.01691
					40				40											52.5113	2e-13																						8.95994	0.01768
					40				40											52.5528	7e-13																						8.96071	0.01523
					39.8				39.8											52.5945	1.1e-12																						8.96154	0.01509
					39.6				39.6											52.636	1.4e-12																						8.96232	0.01575
					39.4				39.4											52.6775	2.3e-12																						8.96309	0.01352
					39.2				39.2											52.7191	1.3e-12																						8.96393	0.01369
					39				39											52.7785	2.1e-12																						8.9647	0.01352
					38.8				38.8											52.82	3.2e-12																						8.96554	0.0152
					38.6				38.6											52.8619	1.8e-12																						8.96631	0.01314
					38.4				38.4											52.9051	1.3e-12																						8.96709	0.01135
					38.2				38.2											52.947	1.2e-12																						8.96792	0.01303
					38				38											52.9891	4e-13																						8.9687	0.01396
					37.8				37.8											53.0312	1.5e-12																						8.96953	0.01275
					37.6				37.6											53.0742	4.5e-12																						8.97031	0.01017
					37.4				37.4											53.1176	6.8e-12																						8.97114	0.01179
					37.2				37.2											53.1602	4.4e-12																						8.97192	0.01204
					37				37											53.203	3.3e-12																						8.97269	0.01193
					36.8				36.8											53.2618	6.3e-12																						8.97353	0.01232
					36.6				36.6											53.3033	3.4e-12																						8.9743	0.01259
					36.4				36.4											53.3451	8e-13																						8.97513	0.01267
					36.2				36.2											53.3874	2.2e-12																						8.97591	0.01374
					36				36											53.4293	1.3e-12																						8.97674	0.0121
					35.8				35.8											53.4709	--																						8.97752	0.01366
					35.6				35.6											53.5124	--																						8.97829	0.01232
					35.4				35.4											53.5548	--																						8.97913	0.01248
					35.2				35.2											53.5967	--																						8.9799	0.01462
					35				35											53.6382	--																						8.98074	0.01482
					34.8				34.8											53.6798	--																						8.98151	0.01105
					34.6				34.6											53.7213	--																						8.98229	0.01377
					34.4				34.4											53.7829	--																						8.98312	0.01512
					34.2				34.2											53.8244	--																						8.9839	0.01273
					34				34											53.8675	--																						8.98473	0.01218
					33.8				33.8											53.9107	--																						8.98551	0.01424
					33.6				33.6											53.9528	--																						8.98634	0.01254
					33.4				33.4											53.9948	--																						8.98711	0.01374
					33.2				33.2											54.0367	--																						8.98789	0.01267
					33				33											54.0792	--																						8.98872	0.01652
					32.8				32.8											54.1207	2e-13																						8.9895	0.01388
					32.6				32.6											54.1636	3.3e-12																						8.99033	0.01259
					32.4				32.4											54.2052	2.6e-12																						8.99111	0.01199
					32.2				32.2											54.2666	2e-13																						8.99194	0.01182
					32				32											54.3081	4.4e-12																						8.99272	0.0157
					31.8				31.8											54.3496	1.2e-12																						8.99349	0.0138
					31.6				31.6											54.3912	3.6e-12																						8.99433	0.01091
					31.4				31.4											54.4332	4e-13																						8.9951	0.01281
					31.2				31.2											54.4756	1.8e-12																						8.99594	0.01237
					31				31											54.5175	2.6e-12																						8.99671	0.01251
					30.8				30.8											54.5595	1.3e-12																						8.99749	0.01476
					30.6				30.6											54.6014	1.6e-12																						8.99832	0.01221
					30.4				30.4											54.6429	2e-12																						8.9991	0.01482
					30.2				30.2											54.6844	1.5e-12																						8.99993	0.01471
					30				30											54.7259	2.7e-12																						9.0007	0.01528
					29.8				29.8											54.786	--																						9.00154	0.01303
					29.6				29.6											54.8282	--																						9.00231	0.01163
					29.4				29.4											54.8717	--																						9.00309	0.01053
					29.2				29.2											54.9138	--																						9.00392	0.01133
					29				29											54.9561	--																						9.0047	0.0141
					28.8				28.8											54.9976	--																						9.00553	0.01363
					28.6				28.6											55.0392	--																						9.00631	0.01262
					28.4				28.4											55.0807	--																						9.00714	0.01215
					28.2				28.2											55.1225	--																						9.00792	0.0144
					28				28											55.1651	--																						9.00869	0.01223
					27.8				27.8											55.2073	--																						9.00953	0.01243
					27.6				27.6											55.27	--																						9.0103	0.01122
					27.4				27.4											55.3116	--																						9.01114	0.01273
					27.2				27.2											55.3531	--																						9.01191	0.01446
					27				27											55.3955	--																						9.01269	0.01372
					26.8				26.8											55.4377	--																						9.01352	0.01605
					26.6				26.6											55.4795	--																						9.01429	0.01751
					26.4				26.4											55.5219	--																						9.01513	0.01188
					26.2				26.2											55.5642	--																						9.0159	0.01174
					26				26											55.6061	--																						9.01674	0.0116
					25.8				25.8											55.6482	--																						9.01751	0.01072
					25.6				25.6											55.6897	--																						9.01829	0.01012
					25.4				25.4											55.7312	--																						9.01912	0.01471
					25.2				25.2											55.7837	--																						9.0199	0.01012
					25				25											55.8253	--																						9.02073	0.0141
					24.8				24.8											55.8678	--																						9.02151	0.016
					24.6				24.6											55.9099	--																						9.02234	0.01179
					24.4				24.4											55.9528	--																						9.02312	0.01429
					24.2				24.2											55.995	--																						9.02389	0.01355
					24				24											56.0377	--																						9.02473	0.01363
					23.8				23.8											56.0809	1e-13																						9.0255	0.0113
					23.6				23.6											56.1227	3e-13																						9.02633	0.01424
					23.4				23.4											56.1647	9e-13																						9.02711	0.01245
					23.2				23.2											56.2066	2e-13																						9.02794	0.01473
					23				23											56.2724	1.6e-12																						9.02872	0.01245
					22.8				22.8											56.3149	1e-13																						9.02949	0.01248
					22.6				22.6											56.3564	1e-12																						9.03033	0.01295
					22.4				22.4											56.3997	8e-13																						9.0311	0.0113
					22.2				22.2											56.4413	3e-13																						9.03194	0.00979
					22				22											56.4838	9e-13																						9.03271	0.01212
					21.8				21.8											56.5261	2.6e-12																						9.03349	0.01171
					21.6				21.6											56.5686	3.8e-12																						9.03432	0.01344
					21.4				21.4											56.6103	1.8e-12																						9.0351	0.01243
					21.2				21.2											56.6522	1.8e-12																						9.03593	0.01383
					21				21											56.6944	2.7e-12																						9.03671	0.01413
					20.8				20.8											56.7359	3.4e-12																						9.03754	0.01374
					20.6				20.6											56.7944	4.4e-12																						9.03832	0.01083
					20.4				20.4											56.8362	8e-12																						9.03909	0.01212
					20.2				20.2											56.88	6.8e-12																						9.03992	0.01179
					20				20											56.9219	4.6e-12																						9.0407	0.01427
					19.8				19.8											56.9642	4.9e-12																						9.04153	0.0127
					19.6				19.6											57.0058	1.0501e-09																						9.04231	0.0135
					19.4				19.4											57.0473	1.3545e-09																						9.04314	0.01413
					19.2				19.2											57.0888	1.3602e-09																						9.04392	0.01116
					19				19											57.1304	1.2617e-09																						9.04469	0.01259
					18.8				18.8											57.1719	1.2331e-09																						9.04553	0.00814
					18.6				18.6											57.2141	1.3022e-09																						9.0463	0.01113
					18.4				18.4											57.2748	1.2801e-09																						9.04714	0.00924
					18.2				18.2											57.317	1.2143e-09																						9.04791	0.0108
					18				18											57.3592	1.2561e-09																						9.04869	0.0121
					17.8				17.8											57.4014	1.3154e-09																						9.04952	0.01168
					17.6				17.6											57.4429	1.2486e-09																						9.0503	0.00803
					17.4				17.4											57.4845	1.2136e-09																						9.05113	0.01163
					17.2				17.2											57.5268	1.1789e-09																						9.05191	0.01124
					17				17											57.5691	1.1866e-09																						9.05274	0.01218
					16.8				16.8											57.611	1.283e-09																						9.05351	0.01314
					16.6				16.6											57.6529	1.2498e-09																						9.05429	0.01528
					16.4				16.4											57.6945	1.1885e-09																						9.05512	0.01144
					16.2				16.2											57.7365	1.282e-09																						9.0559	0.0105
					16				16											57.7976	1.3005e-09																						9.05673	0.01078
					15.8				15.8											57.8401	1.2281e-09																						9.05751	0.00973
					15.6				15.6											57.8843	1.2373e-09																						9.05834	0.01421
					15.4				15.4											57.9263	1.3818e-09																						9.05912	0.01075
					15.2				15.2											57.9681	1.1982e-09																						9.05989	0.01215
					15				15											58.0096	1.096e-10																						9.06073	0.01067
					14.8				14.8											58.0515	6.6e-12																						9.0615	0.01083
					14.6				14.6											58.0934	2.5e-12																						9.06234	0.01317
					14.4				14.4											58.1357	1.7e-12																						9.06311	0.00973
					14.2				14.2											58.1791	1.2e-12																						9.06389	0.01001
					14				14											58.221	1.3e-12																						9.06472	0.01006
					13.8				13.8											58.2804	1.8e-12																						9.0655	0.01438
					13.6				13.6											58.3224	1.2e-12																						9.06633	0.01149
					13.4				13.4											58.3656	4e-12																						9.0671	0.01171
					13.2				13.2											58.4114	1.4e-12																						9.06794	0.01168
					13				13											58.454	2.8e-12																						9.06871	0.00981
					12.8				12.8											58.4966	2.1e-12																						9.06949	0.01308
					12.6				12.6											58.5385	2.8e-12																						9.07032	0.01501
					12.4				12.4											58.5813	2.7e-12																						9.0711	0.01446
					12.2				12.2											58.6229	1.4e-12																						9.07193	0.01177
					12				12											58.6646	7e-13																						9.07271	0.01372
					11.8				11.8											58.7064	8e-13																						9.07354	0.01138
					11.6				11.6											58.7479	2e-13																						9.07432	0.01127
					11.4				11.4											58.8047	6e-13																						9.07509	0.01064
					11.2				11.2											58.8462	2.4e-12																						9.07593	0.01523
					11				11											58.8906	1.4e-12																						9.0767	0.00948
					10.8				10.8											58.9325	4.3e-12																						9.07754	0.00921
					10.6				10.6											58.9753	1.5e-12																						9.07831	0.01086
					10.4				10.4											59.0175	1.2155e-09																						9.07914	0.01133
					10.2				10.2											59.0596	1.2785e-09																						9.07992	0.0119
					10				10											59.1014	1.3579e-09																						9.08069	0.01223
					9.8				9.8											59.1429	1.3122e-09																						9.08153	0.01138
					9.6				9.6											59.1844	1.2287e-09																						9.0823	0.01306
					9.4				9.4											59.226	1.2836e-09																						9.08314	0.00866
					9.2				9.2											59.284	1.3288e-09																						9.08391	0.01319
					9				9											59.3255	1.2368e-09																						9.08469	0.0138
					8.8				8.8											59.3671	1.2043e-09																						9.08552	0.00962
					8.6				8.6											59.4086	1.3074e-09																						9.0863	0.01072
					8.4				8.4											59.4501	1.2678e-09																						9.08713	0.01446
					8.2				8.2											59.4917	1.1704e-09																						9.08791	0.00951
					8				8											59.5341	1.2764e-09																						9.08874	0.01388
					7.8				7.8											59.5763	1.1796e-09																						9.08952	0.00852
					7.6				7.6											59.6182	1.2011e-09																						9.09029	0.00772
					7.4				7.4											59.661	1.3426e-09																						9.09113	0.01256
					7.2				7.2											59.7043	1.2343e-09																						9.0919	0.01102
					7				7											59.7458	1.1556e-09																						9.09273	0.01031
					6.8				6.8											59.807	1.2814e-09																						9.09351	0.01188
					6.6				6.6											59.849	1.2467e-09																						9.09434	0.00943
					6.4				6.4											59.8944	1.2238e-09																						9.09512	0.01078
					6.2				6.2											59.9368	1.3088e-09																						9.09589	0.01226
					6				6											59.9791	1.2422e-09																						9.09673	0.01127
					5.8				5.8											60.0219	7.63e-11																						9.0975	0.01347
					5.6				5.6											60.0639	6.7e-12																						9.09834	0.01243
					5.4				5.4											60.1057	1.7e-12																						9.09911	0.01141
					5.2				5.2											60.1486	2.1e-12																						9.09989	0.01091
					5				5											60.1912	1e-13																						9.10072	0.01089
					4.8				4.8											60.2334	1.7e-12																						9.1015	0.01339
					4.6				4.6											60.2883	5e-13																						9.10233	0.01086
					4.4				4.4											60.33	6e-13																						9.10311	0.01248
					4.2				4.2											60.3716	1.9e-12																						9.10394	0.01254
					4				4											60.415	2.8e-12																						9.10471	0.00987
					3.8				3.8											60.4565	9e-13																						9.10549	0.00976
					3.6				3.6											60.4982	2.9e-12																						9.10632	0.00957
					3.4				3.4											60.5408	3.2e-12																						9.1071	0.00948
					3.2				3.2											60.5839	2.2e-12																						9.10793	0.01124
					3				3											60.6261	2.8e-12																						9.10871	0.00913
					2.8				2.8											60.6681	2e-13																						9.10954	0.01078
					2.6				2.6											60.711	6e-13																						9.11032	0.01001
					2.4				2.4											60.7533	3.3e-12																						9.11109	0.00866
					2.2				2.2											60.8111	7e-13																						9.11193	0.00811
					2				2											60.8527	2.4e-12																						9.1127	0.01108
					1.8				1.8											60.8952	5e-13																						9.11354	0.01218
					1.6				1.6											60.9371	8e-13																						9.11431	0.01094
					1.4				1.4											60.9796	2.6e-12																						9.11509	0.00827
					1.2				1.2											61.0212	1.3416e-09																						9.11592	0.01177
					1				1											61.0628	1.2848e-09																						9.1167	0.01218
					0.8				0.8											61.1049	1.2785e-09
					0.6				0.6											61.1473	1.3321e-09
					0.4				0.4											61.1898	1.282e-09
					0.2				0.2											61.2319	1.2378e-09
					0				0											61.2774	1.3024e-09
					-0.2				-0.2											61.3255	1.3203e-09
					-0.4				-0.4											61.3682	1.2545e-09
					-0.6				-0.6											61.4105	1.2253e-09
					-0.8				-0.8											61.452	1.2495e-09
					-1				-1											61.4946	1.2409e-09
					-1.2				-1.2											61.5365	1.3039e-09
					-1.4				-1.4											61.578	1.2726e-09
					-1.6				-1.6											61.62	1.1758e-09
					-1.8				-1.8											61.6615	1.2942e-09
					-2				-2											61.703	1.2717e-09
					-2.2				-2.2											61.7446	1.1412e-09
					-2.4				-2.4											61.7936	1.2189e-09
					-2.6				-2.6											61.8359	1.1927e-09
					-2.8				-2.8											61.8786	1.2436e-09
					-3				-3											61.9211	1.2456e-09
					-3.2				-3.2											61.9645	1.246e-09
					-3.4				-3.4											62.0068	4.43e-11
					-3.6				-3.6											62.0486	6.1e-12
					-3.8				-3.8											62.0912	2.7e-12
					-4				-4											62.1328	2.6e-12
					-4.2				-4.2											62.1745	2e-13
					-4.4				-4.4											62.2161	2.1e-12
					-4.6				-4.6											62.2576	2.3e-12
					-4.8				-4.8											62.3168	5e-13
					-5				-5											62.3585	2.7e-12
					-5.2				-5.2											62.4028	1.7e-12
					-5.4				-5.4											62.4446	2.4e-12
					-5.6				-5.6											62.4871	2.6e-12
					-5.8				-5.8											62.529	2.6e-12
					-6				-6											62.5705	3.7e-12
					-6.2				-6.2											62.6121	4e-13
					-6.4				-6.4											62.6536	3e-13
					-6.6				-6.6											62.6953	7e-13
					-6.8				-6.8											62.7369	2e-13
					-7				-7											62.7963	1e-12
					-7.2				-7.2											62.8382	1.6e-12
					-7.4				-7.4											62.8801	1e-12
					-7.6				-7.6											62.9221	7e-13
					-7.8				-7.8											62.9641	3e-12
					-8				-8											63.0056	1.24e-09
					-8.2				-8.2											63.0474	1.3612e-09
					-8.4				-8.4											63.089	1.2816e-09
					-8.6				-8.6											63.1327	1.2513e-09
					-8.8				-8.8											63.1746	1.3288e-09
					-9				-9											63.2163	1.3084e-09
					-9.2				-9.2											63.2589	1.2294e-09
					-9.4				-9.4											63.3186	1.2636e-09
					-9.6				-9.6											63.3605	1.3361e-09
					-9.8				-9.8											63.4032	1.2755e-09
					-10				-10											63.4461	1.1881e-09
					-10.2				-10.2											63.4885	1.2544e-09
					-10.4				-10.4											63.5311	1.2311e-09
					-10.6				-10.6											63.5729	1.304e-09
					-10.8				-10.8											63.6162	1.24e-09
					-11				-11											63.6581	1.1572e-09
					-11.2				-11.2											63.6996	1.2417e-09
					-11.4				-11.4											63.7418	1.2421e-09
					-11.6				-11.6											63.8016	1.2527e-09
					-11.8				-11.8											63.8435	1.1269e-09
					-12				-12											63.8861	1.2532e-09
					-12.2				-12.2											63.9292	1.3178e-09
					-12.4				-12.4											63.9708	1.2084e-09
					-12.6				-12.6											64.0123	3.07e-11
					-12.8				-12.8											64.0538	3.8e-12
					-13				-13											64.0959	9e-13
					-13.2				-13.2											64.1391	3.3e-12
					-13.4				-13.4											64.1812	1.1e-12
					-13.6				-13.6											64.2228	1.7e-12
					-13.8				-13.8											64.2649	2.5e-12
					-14				-14											64.3234	3.1e-12
					-14.2				-14.2											64.3655	2.6e-12
					-14.4				-14.4											64.4102	2.9e-12
					-14.6				-14.6											64.4519	6e-13
					-14.8				-14.8											64.4949	1.4e-12
					-15				-15											64.5374	4e-13
					-15.2				-15.2											64.5795	2e-13
					-15.4				-15.4											64.6214	1.9e-12
					-15.6				-15.6											64.6642	1.2e-12
					-15.8				-15.8											64.7064	2.3e-12
					-16				-16											64.7479	3.8e-12
					-16.2				-16.2											64.8028	1.3e-12
					-16.4				-16.4											64.8445	1.3e-12
					-16.6				-16.6											64.886	3.1e-12
					-16.8				-16.8											64.9284	2.9e-12
					-17				-17											64.9708	1.1e-12
					-17.2				-17.2											65.0123	1.278e-09
					-17.4				-17.4											65.0538	1.3381e-09
					-17.6				-17.6											65.0954	1.3182e-09
					-17.8				-17.8											65.1372	1.2282e-09
					-18				-18											65.1793	1.2471e-09
					-18.2				-18.2											65.2212	1.3187e-09
					-18.4				-18.4											65.2634	1.2361e-09
					-18.6				-18.6											65.3258	1.2034e-09
					-18.8				-18.8											65.3674	1.3028e-09
					-19				-19											65.4098	1.2835e-09
					-19.2				-19.2											65.4525	1.237e-09
					-19.4				-19.4											65.4944	1.2217e-09
					-19.6				-19.6											65.5364	1.1938e-09
					-19.8				-19.8											65.5787	1.2555e-09
					-20				-20											65.6207	1.3246e-09
					-20.2				-20.2											65.6622	1.1711e-09
					-20.4				-20.4											65.7038	1.2312e-09
					-20.6				-20.6											65.7453	1.2816e-09
					-20.8				-20.8											65.8083	1.3577e-09
					-21				-21											65.8499	1.1663e-09
					-21.2				-21.2											65.8924	1.2209e-09
					-21.4				-21.4											65.9356	1.2455e-09
					-21.6				-21.6											65.9778	1.2766e-09
					-21.8				-21.8											66.02	1.92e-11
					-22				-22											66.0616	1.05e-11
					-22.2				-22.2											66.1033	6.1e-12
					-22.4				-22.4											66.1462	2.6e-12
					-22.6				-22.6											66.1883	3.9e-12
					-22.8				-22.8											66.2307	3.3e-12
					-23				-23											66.2725	4.7e-12
					-23.2				-23.2											66.3237	5.2e-12
					-23.4				-23.4											66.3658	1.7e-12
					-23.6				-23.6											66.4081	2.5e-12
					-23.8				-23.8											66.4509	1e-12
					-24				-24											66.4925	1e-13
					-24.2				-24.2											66.534	3e-13
					-24.4				-24.4											66.576	3.9e-12
					-24.6				-24.6											66.6188	3.5e-12
					-24.8				-24.8											66.6607	3.2e-12
					-25				-25											66.7028	2.1e-12
					-25.2				-25.2											66.7448	1.9e-12
					-25.4				-25.4											66.8099	2.4e-12
					-25.6				-25.6											66.852	1.7e-12
					-25.8				-25.8											66.8944	--
					-26				-26											66.9365	--
					-26.2				-26.2											66.9788	--
					-26.4				-26.4											67.0204	--
					-26.6				-26.6											67.0623	--
					-26.8				-26.8											67.1038	--
					-27				-27											67.147	--
					-27.2				-27.2											67.1885	--
					-27.4				-27.4											67.2305	--
					-27.6				-27.6											67.2731	--
					-27.8				-27.8											67.3337	--
					-28				-28											67.3755	--
					-28.2				-28.2											67.4176	--
					-28.4				-28.4											67.4598	--
					-28.6				-28.6											67.5013	--
					-28.8				-28.8											67.5429	3.8e-12
					-29				-29											67.5849	3.4e-12
					-29.2				-29.2											67.6282	4.1e-12
					-29.4				-29.4											67.6701	3.7e-12
					-29.6				-29.6											67.7116	3.1e-12
					-29.8				-29.8											67.7531	1.6e-12
					-30				-30											67.8144	2e-12
					-30.2				-30.2											67.8565	3.1e-12
					-30.4				-30.4											67.899	1.5e-12
					-30.6				-30.6											67.9436	4e-13
					-30.8				-30.8											67.9856	1.7e-12
					-31				-31											68.0274	9e-13
					-31.2				-31.2											68.069	3.2e-12
					-31.4				-31.4											68.1105	1.9e-12
					-31.6				-31.6											68.152	1.2e-12
					-31.8				-31.8											68.1947	1e-12
					-32				-32											68.2365	4e-13
					-32.2				-32.2											68.278	3e-13
					-32.4				-32.4											68.3357	1e-13
					-32.6				-32.6											68.3776	9e-13
					-32.8				-32.8											68.42	2.8e-12
					-33				-33											68.4616	1e-12
					-33.2				-33.2											68.5031	1e-12
					-33.4				-33.4											68.5456	4.4e-12
					-33.6				-33.6											68.5887	1.5e-12
					-33.8				-33.8											68.6316	2.5e-12
					-34				-34											68.6737	2.6e-12
					-34.2				-34.2											68.7152	3.3e-12
					-34.4				-34.4											68.7576	4.6e-12
					-34.6				-34.6											68.8185	2.8e-12
					-34.8				-34.8											68.8601	2e-12
					-35				-35											68.9017	3.6e-12
					-35.2				-35.2											68.9433	2.4e-12
					-35.4				-35.4											68.9848	0
					-35.6				-35.6											69.0274	2e-13
					-35.8				-35.8											69.0695	4e-13
					-36				-36											69.1111	1e-13
					-36.2				-36.2											69.1529	1.4e-12
					-36.4				-36.4											69.1952	3e-12
					-36.6				-36.6											69.2368	2.4e-12
					-36.8				-36.8											69.2783	3.5e-12
					-37				-37											69.3397	3.1e-12
					-37.2				-37.2											69.3815	4.8e-12
					-37.4				-37.4											69.423	3.1e-12
					-37.6				-37.6											69.4652	1.5e-12
					-37.8				-37.8											69.5078	2.4e-12
					-38				-38											69.5497	1.3e-12
					-38.2				-38.2											69.5924	1.5e-12
					-38.4				-38.4											69.6339	2.6e-12
					-38.6				-38.6											69.6755	2e-12
					-38.8				-38.8											69.717	5.8e-12
					-39				-39											69.7586	3.5e-12
					-39.2				-39.2											69.82	4e-12
					-39.4				-39.4											69.8622	4.2e-12
					-39.6				-39.6											69.9038	1e-13
					-39.8				-39.8											69.9454	1.4e-12
					-40				-40											69.9871	1.1e-12
					-40				-40											70.0299	2.4e-12
					-39.8				-39.8											70.0717	4e-13
					-39.6				-39.6											70.1137	1.5e-12
					-39.4				-39.4											70.1556	9.3e-12
					-39.2				-39.2											70.1971	9.3e-12
					-39				-39											70.2387	2.3e-12
					-38.8				-38.8											70.2802	4.8e-12
					-38.6				-38.6											70.3446	1.6e-12
					-38.4				-38.4											70.3877	5e-12
					-38.2				-38.2											70.4313	4.4e-12
					-38				-38											70.4731	5.1e-12
					-37.8				-37.8											70.5148	4.5e-12
					-37.6				-37.6											70.5563	3.6e-12
					-37.4				-37.4											70.5979	1.1e-12
					-37.2				-37.2											70.6394	1.4e-12
					-37				-37											70.6809	2e-13
					-36.8				-36.8											70.7227	9e-13
					-36.6				-36.6											70.7643	8e-13
					-36.4				-36.4											70.811	1.2e-12
					-36.2				-36.2											70.8593	2.6e-12
					-36				-36											70.9017	3e-13
					-35.8				-35.8											70.9432	1.1e-12
					-35.6				-35.6											70.9852	1e-13
					-35.4				-35.4											71.0279	3.1e-12
					-35.2				-35.2											71.0702	1.9e-12
					-35				-35											71.113	3.8237e-09
					-34.8				-34.8											71.1546	4.7472e-09
					-34.6				-34.6											71.1961	4.732e-09
					-34.4				-34.4											71.2377	4.8932e-09
					-34.2				-34.2											71.2793	4.7297e-09
					-34				-34											71.3291	4.5922e-09
					-33.8				-33.8											71.3712	4.7018e-09
					-33.6				-33.6											71.413	4.7461e-09
					-33.4				-33.4											71.4581	4.5648e-09
					-33.2				-33.2											71.5002	4.5713e-09
					-33				-33											71.5425	4.4986e-09
					-32.8				-32.8											71.584	4.5055e-09
					-32.6				-32.6											71.6255	4.7121e-09
					-32.4				-32.4											71.6671	4.6429e-09
					-32.2				-32.2											71.7107	4.5583e-09
					-32				-32											71.7524	4.5927e-09
					-31.8				-31.8											71.7951	4.6852e-09
					-31.6				-31.6											71.8518	4.5802e-09
					-31.4				-31.4											71.8944	4.5328e-09
					-31.2				-31.2											71.9386	4.7236e-09
					-31				-31											71.9805	4.7124e-09
					-30.8				-30.8											72.023	4.6331e-09
					-30.6				-30.6											72.0652	4.6176e-09
					-30.4				-30.4											72.1072	4.856e-10
					-30.2				-30.2											72.1499	2.15e-11
					-30				-30											72.1926	1e-12
					-29.8				-29.8											72.2341	3.6e-12
					-29.6				-29.6											72.2756	3.3e-12
					-29.4				-29.4											72.3305	3.4e-12
					-29.2				-29.2											72.3725	3e-12
					-29				-29											72.4145	1.7e-12
					-28.8				-28.8											72.457	1e-12
					-28.6				-28.6											72.4987	6e-13
					-28.4				-28.4											72.5406	6e-13
					-28.2				-28.2											72.5826	9e-13
					-28				-28											72.6244	1e-13
					-27.8				-27.8											72.6672	1e-12
					-27.6				-27.6											72.7087	9e-13
					-27.4				-27.4											72.7506	3.5e-12
					-27.2				-27.2											72.793	8e-13
					-27				-27											72.8558	1.4e-12
					-26.8				-26.8											72.8975	1.9e-12
					-26.6				-26.6											72.9408	2.5e-12
					-26.4				-26.4											72.9831	8e-13
					-26.2				-26.2											73.0253	4e-13
					-26				-26											73.0671	7e-13
					-25.8				-25.8											73.1091	4.6172e-09
					-25.6				-25.6											73.1508	4.8138e-09
					-25.4				-25.4											73.1924	4.6384e-09
					-25.2				-25.2											73.2347	4.6492e-09
					-25				-25											73.2764	4.7342e-09
					-24.8				-24.8											73.335	4.7112e-09
					-24.6				-24.6											73.3775	4.5817e-09
					-24.4				-24.4											73.4203	4.5384e-09
					-24.2				-24.2											73.4647	4.6163e-09
					-24				-24											73.5066	4.613e-09
					-23.8				-23.8											73.5488	4.6513e-09
					-23.6				-23.6											73.5906	4.5488e-09
					-23.4				-23.4											73.6337	4.5399e-09
					-23.2				-23.2											73.6763	4.5877e-09
					-23				-23											73.7184	4.4774e-09
					-22.8				-22.8											73.7615	4.4823e-09
					-22.6				-22.6											73.803	4.5048e-09
					-22.4				-22.4											73.8572	4.4891e-09
					-22.2				-22.2											73.8988	4.5223e-09
					-22				-22											73.9419	4.4202e-09
					-21.8				-21.8											73.9835	4.5787e-09
					-21.6				-21.6											74.0252	4.766e-09
					-21.4				-21.4											74.0679	4.6769e-09
					-21.2				-21.2											74.1103	2.049e-10
					-21				-21											74.1529	1.46e-11
					-20.8				-20.8											74.1951	9e-13
					-20.6				-20.6											74.2376	7e-13
					-20.4				-20.4											74.2794	7e-13
					-20.2				-20.2											74.3378	2.7e-12
					-20				-20											74.3794	2e-12
					-19.8				-19.8											74.4209	1.7e-12
					-19.6				-19.6											74.4626	6e-13
					-19.4				-19.4											74.5045	2e-13
					-19.2				-19.2											74.5464	5e-13
					-19				-19											74.5891	1.1e-12
					-18.8				-18.8											74.6306	2.8e-12
					-18.6				-18.6											74.6726	2e-13
					-18.4				-18.4											74.7152	1.2e-12
					-18.2				-18.2											74.7578	3e-13
					-18				-18											74.7999	8e-13
					-17.8				-17.8											74.8566	0
					-17.6				-17.6											74.8981	7e-13
					-17.4				-17.4											74.9401	2e-13
					-17.2				-17.2											74.9841	1.2e-12
					-17				-17											75.0256	2e-13
					-16.8				-16.8											75.0672	7e-13
					-16.6				-16.6											75.1088	4.7657e-09
					-16.4				-16.4											75.1504	4.865e-09
					-16.2				-16.2											75.1924	4.7905e-09
					-16				-16											75.2347	4.6369e-09
					-15.8				-15.8											75.2771	4.6254e-09
					-15.6				-15.6											75.3412	4.683e-09
					-15.4				-15.4											75.3834	4.6097e-09
					-15.2				-15.2											75.4249	4.5616e-09
					-15				-15											75.4676	4.6621e-09
					-14.8				-14.8											75.5095	4.6894e-09
					-14.6				-14.6											75.5516	4.7174e-09
					-14.4				-14.4											75.5932	4.7006e-09
					-14.2				-14.2											75.636	4.5639e-09
					-14				-14											75.6777	4.5533e-09
					-13.8				-13.8											75.7207	4.5132e-09
					-13.6				-13.6											75.7626	4.6544e-09
					-13.4				-13.4											75.8047	4.5051e-09
					-13.2				-13.2											75.8643	4.4504e-09
					-13				-13											75.9061	4.653e-09
					-12.8				-12.8											75.9493	4.4831e-09
					-12.6				-12.6											75.9917	4.467e-09
					-12.4				-12.4											76.034	4.6742e-09
					-12.2				-12.2											76.0756	4.551e-09
					-12				-12											76.1171	1.422e-10
					-11.8				-11.8											76.1586	1.15e-11
					-11.6				-11.6											76.2001	3.6e-12
					-11.4				-11.4											76.2417	2.2e-12
					-11.2				-11.2											76.2832	3.3e-12
					-11				-11											76.3448	2e-12
					-10.8				-10.8											76.3869	1.3e-12
					-10.6				-10.6											76.4285	1.3e-12
					-10.4				-10.4											76.47	0
					-10.2				-10.2											76.5115	7e-13
					-10				-10											76.5545	2.1e-12
					-9.8				-9.8											76.5964	1e-13
					-9.6				-9.6											76.6379	2.7e-12
					-9.4				-9.4											76.6794	8e-13
					-9.2				-9.2											76.721	5e-13
					-9				-9											76.7627	2.6e-12
					-8.8				-8.8											76.8062	1.1e-12
					-8.6				-8.6											76.8709	4.6e-12
					-8.4				-8.4											76.9124	1.2e-12
					-8.2				-8.2											76.9559	0
					-8				-8											76.9977	5e-13
					-7.8				-7.8											77.0411	1.8e-12
					-7.6				-7.6											77.0841	1.3e-12
					-7.4				-7.4											77.1269	4.7398e-09
					-7.2				-7.2											77.1689	4.7018e-09
					-7				-7											77.2109	4.7745e-09
					-6.8				-6.8											77.2532	4.6997e-09
					-6.6				-6.6											77.2947	4.5938e-09
					-6.4				-6.4											77.3494	4.6357e-09
					-6.2				-6.2											77.3917	4.6666e-09
					-6				-6											77.4333	4.5649e-09
					-5.8				-5.8											77.4748	4.5371e-09
					-5.6				-5.6											77.5163	4.5705e-09
					-5.4				-5.4											77.5579	4.5422e-09
					-5.2				-5.2											77.5994	4.5905e-09
					-5				-5											77.641	4.5281e-09
					-4.8				-4.8											77.6837	4.4956e-09
					-4.6				-4.6											77.7253	4.614e-09
					-4.4				-4.4											77.7671	4.5627e-09
					-4.2				-4.2											77.8087	4.4483e-09
					-4				-4											77.8703	4.4328e-09
					-3.8				-3.8											77.9119	4.6301e-09
					-3.6				-3.6											77.9549	4.4118e-09
					-3.4				-3.4											77.9969	4.3589e-09
					-3.2				-3.2											78.0389	4.4518e-09
					-3				-3											78.0812	4.4184e-09
					-2.8				-2.8											78.1235	8.2e-11
					-2.6				-2.6											78.1654	9.3e-12
					-2.4				-2.4											78.2077	2.3e-12
					-2.2				-2.2											78.2503	4.8e-12
					-2				-2											78.2918	1.6e-12
					-1.8				-1.8											78.3519	5e-12
					-1.6				-1.6											78.3939	4.4e-12
					-1.4				-1.4											78.4356	5.1e-12
					-1.2				-1.2											78.4772	4.5e-12
					-1				-1											78.5187	3.6e-12
					-0.8				-0.8											78.5602	1.1e-12
					-0.6				-0.6											78.6018	1.4e-12
					-0.4				-0.4											78.6433	2e-13
					-0.2				-0.2											78.6849	9e-13
					0				0											78.7264	8e-13
					0.2				0.2											78.7679	1.2e-12
					0.4				0.4											78.8099	2.6e-12
					0.6				0.6											78.8712	3e-13
					0.8				0.8											78.9127	1.1e-12
					1				1											78.955	1e-13
					1.2				1.2											78.9965	3.1e-12
					1.4				1.4											79.0381	1.9e-12
					1.6				1.6											79.0802	5.577e-10
					1.8				1.8											79.1217	4.7592e-09
					2				2											79.1632	4.6882e-09
					2.2				2.2											79.2048	4.7435e-09
					2.4				2.4											79.2469	4.7203e-09
					2.6				2.6											79.2891	4.6059e-09
					2.8				2.8											79.3545	4.5517e-09
					3				3											79.3965	4.59e-09
					3.2				3.2											79.4382	4.6106e-09
					3.4				3.4											79.4806	4.5617e-09
					3.6				3.6											79.5221	4.5266e-09
					3.8				3.8											79.5637	4.4998e-09
					4				4											79.6055	4.5225e-09
					4.2				4.2											79.6477	4.532e-09
					4.4				4.4											79.6896	4.4608e-09
					4.6				4.6											79.7313	4.5521e-09
					4.8				4.8											79.7728	4.4321e-09
					5				5											79.8144	4.515e-09
					5.2				5.2											79.878	4.4988e-09
					5.4				5.4											79.9196	4.6899e-09
					5.6				5.6											79.9623	4.5478e-09
					5.8				5.8											80.0042	4.5041e-09
					6				6											80.0465	4.3634e-09
					6.2				6.2											80.0881	4.5328e-09
					6.4				6.4											80.1297	8.2e-11
					6.6				6.6											80.1712	9.3e-12
					6.8				6.8											80.2134	2.3e-12
					7				7											80.2552	4.8e-12
					7.2				7.2											80.2967	1.6e-12
					7.4				7.4											80.3579	5e-12
					7.6				7.6											80.4011	4.4e-12
					7.8				7.8											80.4431	5.1e-12
					8				8											80.4854	4.5e-12
					8.2				8.2											80.527	7.3e-12
					8.4				8.4											80.5685	4.5e-12
					8.6				8.6											80.6101	3.8e-12
					8.8				8.8											80.6528	6e-13
					9				9											80.6947	6e-13
					9.2				9.2											80.7362	4.8e-12
					9.4				9.4											80.7783	6e-12
					9.6				9.6											80.8198	2.6e-12
					9.8				9.8											80.8812	1.8e-12
					10				10											80.9232	1.5e-12
					10.2				10.2											80.9648	5.2e-12
					10.4				10.4											81.007	9e-13
					10.6				10.6											81.0502	2e-12
					10.8				10.8											81.0917	4e-13
					11				11											81.1334	3.2e-12
					11.2				11.2											81.1757	3.1e-12
					11.4				11.4											81.218	4.7e-12
					11.6				11.6											81.2598	1e-12
					11.8				11.8											81.3013	2.2e-12
					12				12											81.3635	1.3e-12
					12.2				12.2											81.4053	9e-13
					12.4				12.4											81.4473	2.1e-12
					12.6				12.6											81.4899	2.7e-12
					12.8				12.8											81.5319	1.3e-12
					13				13											81.5751	6e-13
					13.2				13.2											81.6166	3.6e-12
					13.4				13.4											81.6581	1.6e-12
					13.6				13.6											81.7009	7e-13
					13.8				13.8											81.7439	1.2e-12
					14				14											81.7855	3e-13
					14.2				14.2											81.827	1.7e-12
					14.4				14.4											81.8842	6e-13
					14.6				14.6											81.9264	3.2e-12
					14.8				14.8											81.9681	6e-13
					15				15											82.0105	1.1e-12
					15.2				15.2											82.0529	3.7e-12
					15.4				15.4											82.0957	2e-13
					15.6				15.6											82.1384	1.8e-12
					15.8				15.8											82.18	1.5e-12
					16				16											82.2224	5.2e-12
					16.2				16.2											82.2643	9e-13
					16.4				16.4											82.3069	2e-12
					16.6				16.6											82.366	4e-13
					16.8				16.8											82.4088	3.2e-12
					17				17											82.4504	3.1e-12
					17.2				17.2											82.4919	4.7e-12
					17.4				17.4											82.5334	1e-12
					17.6				17.6											82.575	2.2e-12
					17.8				17.8											82.6169	1.3e-12
					18				18											82.6589	9e-13
					18.2				18.2											82.7005	2.1e-12
					18.4				18.4											82.742	2.7e-12
					18.6				18.6											82.7836	1.3e-12
					18.8				18.8											82.8251	--
					19				19											82.8867	6e-13
					19.2				19.2											82.9289	3.6e-12
					19.4				19.4											82.9711	1.6e-12
					19.6				19.6											83.0126	6e-13
					19.8				19.8											83.0541	1.4e-12
					20				20											83.0957	2e-12
					20.2				20.2											83.1374	1.1e-12
					20.4				20.4											83.1795	1.9e-12
					20.6				20.6											83.2213	2.6e-12
					20.8				20.8											83.2635	4e-13
					21				21											83.3062	1e-12
					21.2				21.2											83.3691	6e-13
					21.4				21.4											83.4115	1.1e-12
					21.6				21.6											83.4538	1.8e-12
					21.8				21.8											83.4959	2e-13
					22				22											83.5374	1.1e-12
					22.2				22.2											83.579	9e-13
					22.4				22.4											83.6205	1.9e-12
					22.6				22.6											83.6629	3.5e-12
					22.8				22.8											83.7048	3e-13
					23				23											83.7463	3e-13
					23.2				23.2											83.7878	3e-13
					23.4				23.4											83.8294	2e-13
					23.6				23.6											83.8921	0
					23.8				23.8											83.934	5e-13
					24				24											83.9762	1.5e-12
					24.2				24.2											84.0194	4e-13
					24.4				24.4											84.0614	6e-13
					24.6				24.6											84.1035	2.8e-12
					24.8				24.8											84.1452	1.9e-12
					25				25											84.1867	1.5e-12
					25.2				25.2											84.2283	2.7e-12
					25.4				25.4											84.2698	1e-13
					25.6				25.6											84.3121	1.6e-12
					25.8				25.8											84.3742	2e-13
					26				26											84.4165	1.7e-12
					26.2				26.2											84.4593	1.4e-12
					26.4				26.4											84.5013	3.2e-12
					26.6				26.6											84.5433	1.2e-12
					26.8				26.8											84.5848	1e-13
					27				27											84.6276	2.5e-12
					27.2				27.2											84.67	4e-13
					27.4				27.4											84.7119	3.6e-12
					27.6				27.6											84.7538	3.3e-12
					27.8				27.8											84.7957	4.3e-12
					28				28											84.8372	5.9e-12
					28.2				28.2											84.8951	7e-13
					28.4				28.4											84.9366	1.09e-11
					28.6				28.6											84.9806	4e-12
					28.8				28.8											85.0222	2.3e-12
					29				29											85.0648	1.54871e-08
					29.2				29.2											85.1079	1.50508e-08
					29.4				29.4											85.1504	1.57245e-08
					29.6				29.6											85.1926	1.59065e-08
					29.8				29.8											85.2343	1.4856e-08
					30				30											85.2764	1.50132e-08
					30.2				30.2											85.3186	1.5867e-08
					30.4				30.4											85.3785	1.56e-08
					30.6				30.6											85.4202	1.46545e-08
					30.8				30.8											85.4618	1.50238e-08
					31				31											85.5042	1.56046e-08
					31.2				31.2											85.5471	1.49509e-08
					31.4				31.4											85.5896	1.54168e-08
					31.6				31.6											85.6313	1.45358e-08
					31.8				31.8											85.6739	1.43804e-08
					32				32											85.7162	1.51541e-08
					32.2				32.2											85.7578	1.48525e-08
					32.4				32.4											85.7993	1.43552e-08
					32.6				32.6											85.8408	1.49485e-08
					32.8				32.8											85.9	1.57018e-08
					33				33											85.9416	1.49173e-08
					33.2				33.2											85.9837	1.44639e-08
					33.4				33.4											86.0254	1.47603e-08
					33.6				33.6											86.067	5.0029e-09
					33.8				33.8											86.1086	1.47e-11
					34				34											86.1501	1.8e-11
					34.2				34.2											86.1916	1.6e-12
					34.4				34.4											86.2333	3.3e-12
					34.6				34.6											86.2766	3.9e-12
					34.8				34.8											86.319	5.4e-12
					35				35											86.379	9e-13
					35.2				35.2											86.4216	2.9e-12
					35.4				35.4											86.4635	2.4e-12
					35.6				35.6											86.5054	3.5e-12
					35.8				35.8											86.5473	4.1e-12
					36				36											86.59	2.3e-12
					36.2				36.2											86.6316	4.3e-12
					36.4				36.4											86.6737	2.3e-12
					36.6				36.6											86.7153	1.7e-12
					36.8				36.8											86.7568	2.4e-12
					37				37											86.7983	1.2e-12
					37.2				37.2											86.8399	1.3e-12
					37.4				37.4											86.8994	3.3e-12
					37.6				37.6											86.941	7.8e-12
					37.8				37.8											86.9826	3.1e-12
					38				38											87.0254	1.3e-12
					38.2				38.2											87.0669	--
					38.4				38.4											87.1084	--
					38.6				38.6											87.15	4e-12
[truncated: 561 more rows]
[truncated: 27 more columns]
